# Supplementary material for: Fibroblastic reticular cells direct the initiation of T cell responses via CD44
Source: Nature. 2026 Jan 21;651(8106):752–62. doi: 10.1038/s41586-025-09988-8 (PMC12999478; doi:10.1038/s41586-025-09988-8)
Supplement: Supplementary file 3 — Source Data Fig. 1 [file 41586_2025_9988_MOESM3_ESM.xlsx]

## Sheet: Figure 1
Fig. 1e (left)														Fig. 1e (middle)						Fig. 1e (right)														Fig. 1f					Fig. 1g									Fig. 1h
Time (sec)	Response (RU)													CD44 (µM)	Response (RU)					Time (sec)	Response (RU)													Cells bound					Cells bound										Log [HA] (uM)
50	-0.0168457	-0.0187988	-0.0969238	-0.0637207	-0.0344238	0.00463867	-0.0012207	-0.0461426	-0.0461426	-0.0871582	-0.0441895	-0.0402832		0	-0.98033	2.85655	0.468597	0.866738		50	-0.220337	-0.200806	-0.163696	-0.150024	-0.144165	-0.15979	-0.169556	-0.194946	-0.191406	-0.192993	-0.22229	-0.25354		Medium only	m11-Fc	hTRAIL-Fc	aCD44		Medium only	hTRAIL-Fc	10	5	2.5	1.25	0.62	0.31		0
50.1	-0.0214844	-0.0136719	-0.105469	-0.0683594	-0.0390625	0	0	-0.0546875	-0.0605469	-0.0957031	-0.0546875	-0.0449219		0	-1.404	0.938568	-0.553788	-0.526334		50.1	-0.232422	-0.214844	-0.175781	-0.162109	-0.164063	-0.173828	-0.191406	-0.207031	-0.203491	-0.205078	-0.251953	-0.275391		49394	10	53294	10		97399	73096	0	0	35292	57194	84497	104899		0.1	-1.01773
50.2	-0.0214844	-0.0136719	-0.105469	-0.0585938	-0.0390625	0	-0.00390625	-0.0605469	-0.0644531	-0.101563	-0.0585938	-0.0449219		0	-1.46016	-0.0772202	-0.39816	-0.866484		50.2	-0.248047	-0.222656	-0.183594	-0.169922	-0.173828	-0.171875	-0.199219	-0.224243	-0.211304	-0.212891	-0.261719	-0.273438		64695	12	46393	12		89298	103399	0	0	46693	42793	91398	99499		0.2	-0.718967
50.3	-0.0117188	-0.00976563	-0.0917969	-0.0546875	-0.0292969	0.0195313	0.015625	-0.0507813	-0.0546875	-0.0957031	-0.0488281	-0.0351563		0.096	5.46937	6.07771	6.77282	5.92656		50.3	-0.257813	-0.240234	-0.191406	-0.177734	-0.181641	-0.179688	-0.207031	-0.234375	-0.228882	-0.220703	-0.269531	-0.283203		57430.7	9	83719.9	9		99799	81797			33837.9	48667.7				0.4	-0.416801
50.4	-0.0175781	-0.0136719	-0.0957031	-0.0585938	-0.0351563	0.0136719	0.015625	-0.0546875	-0.0617676	-0.101563	-0.0546875	-0.0351563		0.191	11.7628	11.8343	13.1896	12.3921		50.4	-0.259766	-0.232422	-0.193359	-0.189087	-0.191406	-0.189453	-0.21875	-0.236328	-0.230835	-0.222656	-0.271484	-0.291016		61475.2		79001.3			117501	79397			33163.8					0.8	-0.115771
50.5	-0.0214844	-0.00195313	-0.101563	-0.0488281	-0.0234375	0.00976563	0.00854492	-0.0605469	-0.0664063	-0.09375	-0.0585938	-0.0410156		0.383	23.4386	23.3338	24.8868	22.7676		50.5	-0.269165	-0.241821	-0.194946	-0.200806	-0.202759	-0.192993	-0.218384	-0.255493	-0.240234	-0.232056	-0.280884	-0.302368		89112.5		71586.4			89112.5	85097								1.6	0.184691
50.6	-0.0078125	0.00195313	-0.101563	-0.0449219	-0.0214844	0.0065918	0.0246582	-0.0566406	-0.0625	-0.0957031	-0.0449219	-0.046875		0.766	44.6045	43.4885	45.0866	43.5087		50.6	-0.280884	-0.244141	-0.203125	-0.212891	-0.214844	-0.193359	-0.230469	-0.267578	-0.242554	-0.246094	-0.294922	-0.314453				20356.3			61475.2	116901								3.2	0.485721
50.7	-0.0117188	0.0078125	-0.105469	-0.0546875	-0.0292969	0.0078125	0.0183105	-0.0703125	-0.0664063	-0.109375	-0.0546875	-0.0546875		1.53	80.5993	74.1127	79.1247	76.8287		50.7	-0.292969	-0.253906	-0.224609	-0.240234	-0.224609	-0.212891	-0.251953	-0.298828	-0.262085	-0.255859	-0.314453	-0.341797																6.125	0.787106
50.8	-0.0117188	0.000732422	-0.101563	-0.0488281	-0.0351563	-0.00195313	0.0234375	-0.0742188	-0.0722656	-0.120361	-0.0585938	-0.0449219		3.06	135.852	132.512	130.984	127.919		50.8	-0.300781	-0.259766	-0.224609	-0.240234	-0.232422	-0.21875	-0.259766	-0.306641	-0.252319	-0.263672	-0.330078	-0.351563																12.5	1.09691
50.9	-0.0234375	-0.015625	-0.111328	-0.0546875	-0.052002	-0.0078125	0.0175781	-0.0761719	-0.078125	-0.130859	-0.0644531	-0.0578613		6.125	212.638	207.509	203.249	193.591		50.9	-0.330078	-0.283203	-0.234375	-0.261719	-0.253906	-0.232422	-0.28125	-0.335938	-0.279663	-0.285156	-0.353516	-0.390625																25	1.39794
51	-0.03125	-0.0234375	-0.121094	-0.0644531	-0.0664063	-0.0175781	0.0136719	-0.0839844	-0.0917969	-0.125	-0.0742188	-0.0722656		12.5	308.648	299.337	285.524	279.051		51	-0.332031	-0.283203	-0.232422	-0.251953	-0.253906	-0.230469	-0.28125	-0.328125	-0.281616	-0.275391	-0.353516	-0.394531																50	1.69897
51.1	-0.0371094	-0.0195313	-0.130859	-0.0656738	-0.0703125	-0.0175781	0.0117188	-0.0910645	-0.101563	-0.130859	-0.0839844	-0.0761719		25	416.782	403.433	380.882	371.418		51.1	-0.329712	-0.271118	-0.232056	-0.249634	-0.241821	-0.230103	-0.278931	-0.325806	-0.28125	-0.280884	-0.351196	-0.382446																100	2
51.2	-0.0410156	-0.0292969	-0.140625	-0.0761719	-0.0664063	-0.0214844	-0.00195313	-0.0957031	-0.105469	-0.140625	-0.0949707	-0.0722656		50	525.791	507.649	476.447	465.712		51.2	-0.322266	-0.283203	-0.244141	-0.259766	-0.251953	-0.232422	-0.28125	-0.335938	-0.273804	-0.285156	-0.351563	-0.384766
51.3	-0.0625	-0.0449219	-0.160156	-0.0957031	-0.0917969	-0.0429688	-0.0273438	-0.117188	-0.132813	-0.15625	-0.105469	-0.0976563		100	626.827	603.769	567.537	553.883		51.3	-0.328125	-0.271484	-0.244141	-0.25	-0.244141	-0.230469	-0.277344	-0.326172	-0.279663	-0.300781	-0.359375	-0.382813
51.4	-0.0566406	-0.0488281	-0.154297	-0.101563	-0.0898438	-0.046875	-0.0214844	-0.121094	-0.125	-0.160156	-0.105469	-0.101563								51.4	-0.330078	-0.279297	-0.253906	-0.25	-0.242188	-0.240234	-0.289063	-0.34375	-0.301147	-0.3125	-0.363281	-0.392578
51.5	-0.0722656	-0.0546875	-0.157471	-0.111328	-0.0917969	-0.0527344	-0.0371094	-0.136719	-0.136719	-0.160156	-0.105469	-0.107422								51.5	-0.328125	-0.279297	-0.244141	-0.248047	-0.25	-0.230469	-0.287109	-0.335938	-0.30896	-0.314453	-0.351563	-0.400391
51.6	-0.0800781	-0.0683594	-0.171875	-0.125	-0.0996094	-0.0605469	-0.0410156	-0.150391	-0.134766	-0.169922	-0.115234	-0.121094								51.6	-0.320313	-0.28125	-0.242188	-0.240234	-0.242188	-0.210938	-0.279297	-0.326172	-0.320679	-0.3125	-0.349609	-0.400391
51.7	-0.102783	-0.078125	-0.197266	-0.150391	-0.111328	-0.0820313	-0.0605469	-0.160156	-0.157471	-0.195313	-0.134766	-0.146484								51.7	-0.316406	-0.269531	-0.224609	-0.228516	-0.230469	-0.199219	-0.277344	-0.322266	-0.326538	-0.3125	-0.351563	-0.390625
51.8	-0.101563	-0.0891113	-0.195313	-0.154297	-0.107422	-0.0957031	-0.0605469	-0.164063	-0.162109	-0.193359	-0.138672	-0.160156								51.8	-0.310181	-0.261353	-0.224243	-0.228149	-0.230103	-0.208618	-0.269165	-0.323853	-0.320313	-0.314087	-0.343384	-0.392212
51.9	-0.0957031	-0.0839844	-0.173828	-0.158203	-0.107422	-0.0820313	-0.0656738	-0.154297	-0.166016	-0.1875	-0.128906	-0.146484								51.9	-0.308594	-0.277344	-0.222656	-0.240234	-0.220703	-0.208984	-0.267578	-0.333984	-0.318726	-0.3125	-0.351563	-0.400391
52	-0.09375	-0.0859375	-0.15625	-0.164063	-0.119141	-0.0898438	-0.0664063	-0.150391	-0.177734	-0.185547	-0.140625	-0.145752								52	-0.308594	-0.280884	-0.222656	-0.242188	-0.220703	-0.201172	-0.277344	-0.335938	-0.310913	-0.314453	-0.34375	-0.400391
52.1	-0.0957031	-0.0878906	-0.150391	-0.169189	-0.111328	-0.0820313	-0.0644531	-0.154297	-0.179688	-0.19458	-0.136719	-0.154297								52.1	-0.302734	-0.287109	-0.216797	-0.234375	-0.224609	-0.212524	-0.271484	-0.339844	-0.314819	-0.316406	-0.345703	-0.412109
52.2	-0.09375	-0.0898438	-0.142578	-0.169922	-0.120361	-0.0910645	-0.0664063	-0.150391	-0.177734	-0.191406	-0.128906	-0.15625								52.2	-0.310547	-0.285156	-0.224609	-0.25	-0.212891	-0.220703	-0.28125	-0.337891	-0.312866	-0.322266	-0.353516	-0.421509
52.3	-0.0917969	-0.0761719	-0.136719	-0.162109	-0.109375	-0.0742188	-0.0546875	-0.138672	-0.154297	-0.185547	-0.121094	-0.154297								52.3	-0.318359	-0.302734	-0.232422	-0.251953	-0.230469	-0.238281	-0.289063	-0.355469	-0.320679	-0.341797	-0.351563	-0.433594
52.4	-0.0917969	-0.078125	-0.130859	-0.148438	-0.109375	-0.0703125	-0.0488281	-0.141846	-0.140625	-0.169922	-0.134766	-0.144531								52.4	-0.318359	-0.292969	-0.242188	-0.25	-0.230469	-0.242188	-0.28125	-0.347656	-0.322266	-0.341797	-0.353149	-0.425781
52.5	-0.0917969	-0.078125	-0.121094	-0.160156	-0.0996094	-0.0664063	-0.0410156	-0.158203	-0.142578	-0.171875	-0.132813	-0.150391								52.5	-0.318359	-0.310547	-0.251587	-0.259766	-0.238281	-0.257813	-0.287109	-0.363281	-0.34021	-0.359375	-0.361328	-0.451172
52.6	-0.0761719	-0.067627	-0.115234	-0.148438	-0.0839844	-0.0566406	-0.0253906	-0.140625	-0.121094	-0.160156	-0.122314	-0.144531								52.6	-0.347656	-0.330078	-0.28125	-0.269531	-0.261719	-0.28125	-0.308594	-0.375	-0.361694	-0.370728	-0.371094	-0.460938
52.7	-0.078125	-0.0488281	-0.0957031	-0.155518	-0.0585938	-0.0605469	-0.0324707	-0.125	-0.117188	-0.15625	-0.119141	-0.128906								52.7	-0.370361	-0.360962	-0.306274	-0.298096	-0.282471	-0.310181	-0.329346	-0.385986	-0.380859	-0.405884	-0.384399	-0.464478
52.8	-0.0808105	-0.0495605	-0.0964355	-0.174561	-0.0593262	-0.0761719	-0.041748	-0.139404	-0.115967	-0.164795	-0.127686	-0.140625								52.8	-0.380859	-0.353516	-0.310547	-0.292969	-0.28125	-0.302368	-0.330078	-0.388672	-0.363647	-0.423828	-0.402344	-0.464844
52.9	-0.0683594	-0.046875	-0.0722656	-0.177734	-0.0429688	-0.0683594	-0.0410156	-0.132813	-0.109375	-0.16333	-0.126953	-0.140625								52.9	-0.380859	-0.361328	-0.314453	-0.300781	-0.308594	-0.322266	-0.339844	-0.398438	-0.383179	-0.425781	-0.431641	-0.482422
53	-0.0461426	-0.00976563	-0.0429688	-0.15625	-0.0117188	-0.0358887	-0.0332031	-0.118408	-0.0878906	-0.158203	-0.121094	-0.138672								53	-0.361328	-0.351563	-0.320313	-0.283203	-0.310547	-0.318359	-0.320313	-0.388672	-0.383179	-0.433594	-0.433594	-0.462891
53.1	-0.0397949	0.0324707	-0.0163574	-0.11792	0.036377	0.0168457	0.0168457	-0.112061	-0.0625	-0.158936	-0.117188	-0.144531								53.1	-0.369141	-0.363281	-0.314453	-0.291016	-0.320313	-0.3125	-0.339844	-0.398438	-0.400757	-0.445313	-0.443359	-0.455078
53.2	-0.0371094	0.0449219	-0.00390625	-0.0976563	0.0546875	0.0683594	0.0585938	-0.0996094	-0.0332031	-0.169189	-0.134766	-0.158203								53.2	-0.351563	-0.373047	-0.322266	-0.292969	-0.330078	-0.320313	-0.341797	-0.416016	-0.412476	-0.474609	-0.460938	-0.472656
53.3	-0.0688477	0.0124512	-0.0129395	-0.129395	0.0437012	0.0847168	0.0249023	-0.120361	-0.0253906	-0.202393	-0.169189	-0.186768								53.3	-0.367188	-0.370728	-0.339844	-0.300781	-0.349609	-0.328125	-0.367188	-0.423828	-0.420288	-0.490234	-0.480469	-0.460938
53.4	-0.0898438	-0.0273438	-0.0488281	-0.158203	0.00585938	0.0773926	-0.015625	-0.111328	-0.0559082	-0.234375	-0.171875	-0.189453								53.4	-0.386719	-0.392578	-0.351563	-0.328125	-0.361328	-0.339844	-0.369141	-0.425781	-0.449585	-0.511719	-0.492188	-0.482422
53.5	-0.0996094	-0.00195313	-0.0637207	-0.158203	-0.00976563	0.0749512	-0.0332031	-0.072998	-0.0703125	-0.199951	-0.114014	-0.15625								53.5	-0.380493	-0.411743	-0.343018	-0.321899	-0.38208	-0.329712	-0.37854	-0.427368	-0.460938	-0.511353	-0.511353	-0.470337
53.6	-0.0385742	0.0551758	-0.0327148	-0.097168	0.0578613	0.115723	0.0473633	-0.010498	-0.0307617	-0.10498	-0.0534668	-0.0717773								53.6	-0.390625	-0.396484	-0.347656	-0.322266	-0.384766	-0.341797	-0.382813	-0.400391	-0.451538	-0.513672	-0.482422	-0.484375
53.7	0.0617676	0.148438	0.0390625	0.00512695	0.13208	0.169922	0.143799	0.0585938	0.0234375	0.0168457	0.0422363	0.0266113								53.7	-0.363647	-0.357788	-0.334351	-0.305054	-0.344116	-0.333984	-0.351929	-0.34021	-0.403076	-0.494507	-0.464844	-0.463257
53.8	-0.275757	-0.224976	-0.332397	-0.328491	-0.236694	-0.195679	-0.180054	-0.296021	-0.336304	-0.282349	-0.276489	-0.334351								53.8	-0.339844	-0.353516	-0.314453	-0.28125	-0.341797	-0.294922	-0.310547	-0.294922	-0.373413	-0.482422	-0.453125	-0.460938
53.9	-0.587036	-0.524536	-0.641724	-0.633911	-0.560913	-0.505005	-0.475708	-0.605835	-0.641724	-0.512817	-0.573364	-0.633911								53.9	-0.314453	-0.333984	-0.277344	-0.253906	-0.306641	-0.283203	-0.273071	-0.240234	-0.314819	-0.417969	-0.416016	-0.427368
54	-0.71521	-0.670288	-0.762085	-0.74646	-0.687866	-0.637085	-0.611694	-0.725708	-0.773804	-0.567505	-0.703491	-0.750366								54	-0.278931	-0.318359	-0.242188	-0.240234	-0.289063	-0.259766	-0.257813	-0.220703	-0.269897	-0.390625	-0.371094	-0.421875
54.1	-0.887085	-0.838257	-0.935913	-0.885864	-0.848755	-0.814819	-0.754272	-0.90271	-0.941772	-0.684692	-0.862427	-0.903442								54.1	-0.248047	-0.286743	-0.210938	-0.208618	-0.232422	-0.199219	-0.201172	-0.197266	-0.242188	-0.365234	-0.359375	-0.421875
54.2	-0.908936	-0.822998	-0.908936	-0.875	-0.863281	-0.801514	-0.740967	-0.883545	-0.946045	-0.673828	-0.863281	-0.887451								54.2	-0.212891	-0.275391	-0.183228	-0.171875	-0.22229	-0.142578	-0.164063	-0.1875	-0.203491	-0.331665	-0.343384	-0.404297
54.3	-0.865234	-0.751953	-0.875	-0.816406	-0.801514	-0.710938	-0.689453	-0.8125	-0.878906	-0.683594	-0.809326	-0.810547								54.3	-0.148438	-0.21875	-0.150391	-0.109375	-0.199219	-0.109009	-0.119141	-0.155884	-0.160522	-0.292969	-0.320313	-0.359375
54.4	-0.845703	-0.740234	-0.855469	-0.778076	-0.783203	-0.697266	-0.708984	-0.822266	-0.864014	-0.764893	-0.777344	-0.764404								54.4	-0.128906	-0.201172	-0.169556	-0.099609	-0.179688	-0.101563	-0.109375	-0.154297	-0.150757	-0.278931	-0.298828	-0.314453
54.5	-0.813232	-0.777344	-0.860596	-0.776611	-0.800049	-0.739502	-0.701172	-0.806641	-0.816406	-0.805908	-0.748047	-0.755859								54.5	-0.097656	-0.179688	-0.146851	-0.044922	-0.152344	-0.037476	-0.082031	-0.129272	-0.125732	-0.265991	-0.265625	-0.279297
54.6	-0.859863	-0.859863	-0.91333	-0.861816	-0.872314	-0.814941	-0.811035	-0.870361	-0.821533	-0.896973	-0.805176	-0.794189								54.6	-0.126953	-0.125	-0.171509	-0.046875	-0.181274	-0.060181	-0.091797	-0.146118	-0.107422	-0.288696	-0.291016	-0.261719
54.7	-0.895752	-0.885986	-0.884766	-0.905518	-0.899658	-0.835938	-0.876221	-0.884033	-0.789063	-0.900391	-0.794922	-0.759766								54.7	-0.171509	-0.124634	-0.193359	-0.089478	-0.228149	-0.120728	-0.120728	-0.175415	-0.175781	-0.317993	-0.349243	-0.232422
54.8	-0.818848	-0.751221	-0.796509	-0.787598	-0.787598	-0.725098	-0.811035	-0.791504	-0.661377	-0.807129	-0.569214	-0.633301								54.8	-0.212891	-0.171875	-0.207031	-0.15979	-0.259766	-0.142578	-0.19104	-0.150757	-0.261719	-0.332031	-0.40625	-0.216797
54.9	-0.510986	-0.490601	-0.626587	-0.497314	-0.539429	-0.389893	-0.510986	-0.404297	-0.327393	-0.663696	-0.328125	-0.411743								54.9	-0.208618	-0.251221	-0.245361	-0.206665	-0.335571	-0.167603	-0.251587	-0.105469	-0.277344	-0.341431	-0.483643	-0.197266
55	-0.270752	-0.320313	-0.603149	-0.346069	-0.405518	-0.19458	-0.342163	-0.250366	-0.150757	-0.383545	-0.405884	-0.342163								55	-0.113647	-0.094849	-0.139404	-0.123779	-0.330078	-0.100342	-0.244507	-0.012085	-0.256592	-0.320679	-0.457397	-0.096436
55.1	-0.329346	-0.330078	-0.252686	-0.31604	-0.27417	-0.285522	-0.402344	-0.300781	-0.314087	-0.380859	-0.542969	-0.335938								55.1	-0.130859	-0.035523	-0.088257	-0.119141	-0.30896	-0.068359	-0.234375	-0.011719	-0.258179	-0.400024	-0.422241	-0.085571
55.2	-0.151611	0.0543213	0.346069	-0.0999756	-0.09375	-0.216797	-0.026123	-0.314453	-0.373047	-0.442993	-2.2688	-2.38208								55.2	-1.07617	-0.894897	-0.99646	-1.08008	-1.13757	-1.01758	-1.15271	-0.998047	-1.20544	-1.33435	-1.28015	-1.08789
55.3	0.676147	0.332031	0.347656	0.622681	0.178955	0.415283	0.933594	0.397705	-0.406616	5.76758	8.61523	11.8054								55.3	-1.80579	-1.5929	-1.67883	-1.82141	-1.75745	-1.7511	-1.86011	-1.8324	-1.92139	-1.98401	-1.91956	-1.8855
55.4	0.791382	0.22229	0.276489	0.491333	0.751099	1.31091	1.8551	2.29333	1.78674	14.7129	28.2269	45.8453								55.4	-2.29102	-2.07813	-2.05078	-2.32617	-2.13721	-2.15479	-2.27197	-2.3844	-2.37732	-2.31104	-2.33398	-2.4137
55.5	0.139893	0.00585938	0.341431	0.419189	1.09448	1.74731	2.77966	4.49451	6.53711	22.2507	43.0867	72.9391								55.5	-2.55347	-2.448	-2.33472	-2.58276	-2.52576	-2.40894	-2.47375	-2.72144	-2.56787	-2.49915	-2.68005	-2.70972
55.6	-0.123901	0.165161	0.398804	0.756958	1.42224	2.56909	3.95154	6.60974	10.8984	31.8132	58.9902	96.6738								55.6	-2.66125	-2.68628	-2.53003	-2.71204	-2.78003	-2.58667	-2.64526	-2.89526	-2.67529	-2.80347	-2.99878	-2.8562
55.7	0.0065918	0.321045	0.487915	0.924194	1.85193	3.70435	5.65356	9.48669	15.543	43.9109	78.9336	125.046								55.7	-2.61011	-2.66638	-2.60352	-2.6781	-2.77344	-2.65662	-2.65076	-2.84058	-2.67688	-2.76367	-2.91248	-2.78979
55.8	0.0640869	0.462891	0.670776	1.16174	2.36414	4.70471	7.82117	13.1567	21.8579	57.0485	100.858	156.63								55.8	-2.57776	-2.78052	-2.92542	-2.69495	-2.97229	-2.85901	-2.76526	-2.76331	-2.58167	-2.55042	-2.30786	-2.76172
55.9	0.019165	0.512451	0.817993	1.41174	2.93042	5.84058	10.0898	17.3098	29.0754	70.9355	122.337	187.023								55.9	-2.61682	-2.59143	-2.55627	-2.79297	-2.62817	-2.53088	-2.77856	-0.731689	0.023438	1.15271	6.26208	-2.74731
56	0.0749512	0.614014	0.975342	1.6676	3.53979	7.03979	12.3031	21.6785	37.0579	84.1243	142.368	214.581								56	-2.24377	-1.94653	-2.3512	-2.78052	-2.14771	-1.53284	-1.63245	2.41089	5.23865	10.696	25.9554	-2.75159
56.1	0.0516357	0.679688	1.15234	1.95313	4.17505	8.25708	14.5513	26.011	44.7626	96.5953	160.633	238.545								56.1	-1.77698	-1.47937	-1.71802	-2.20862	-1.4696	-0.321533	0.137817	4.71948	10.4144	20.7355	45.6667	-2.73169
56.2	0.000732422	0.789063	1.33398	2.28479	4.80469	9.50586	16.9434	30.3262	52.5778	108.171	177.107	259.177								56.2	-1.14771	-0.799683	-0.975464	-0.925415	-0.259033	0.957397	2.21948	7.29016	14.8035	29.4363	62.7573	-2.44653
56.3	-0.0266113	0.873779	1.52026	2.61597	5.44409	10.6836	19.2175	34.3918	59.9808	119.143	191.888	276.855								56.3	-0.300781	0.350464	0.348022	0.400024	1.18359	2.39221	4.49646	9.52576	18.5879	36.7528	76.7919	-1.92578
56.4	-0.03125	0.9375	1.67065	2.91797	6.06836	11.7949	21.4102	38.3984	67.0297	129.145	205.306	292.407								56.4	0.519531	1.47534	1.67065	1.7301	2.2063	3.83203	6.69019	11.2512	21.361	42.3132	87.3246	-1.11877
56.5	-0.052002	0.987061	1.823	3.2644	6.67969	12.907	23.5137	42.2988	73.6664	138.666	217.284	306.167								56.5	1.40356	2.66455	2.61096	2.80396	3.31567	5.03955	8.22778	12.6434	23.2899	45.8508	94.1395	-0.303833
56.6	-0.0566406	1.07617	1.9707	3.58984	7.24414	14.0039	25.6289	46.179	80.1801	147.548	228.543	318.535								56.6	2.28979	2.78235	3.59521	3.72729	4.33118	5.75037	9.55969	13.9445	24.7051	48.5046	100.699	0.186279
56.7	-0.0390625	1.19067	2.17188	3.92383	7.802	15.1282	27.7708	49.8879	86.1715	155.7	238.529	329.698								56.7	1.36133	0.851196	2.26013	3.55505	3.58167	5.56409	9.87146	15.598	29.1266	58.4648	121.924	-0.200073
56.8	-0.0727539	1.25854	2.34058	4.20972	8.34448	16.2019	29.8914	53.498	91.8702	163.518	247.909	339.827								56.8	-0.142212	-0.216797	0.594971	1.80859	2.11328	4.13013	9.03979	13.2477	29.3368	58.5101	115.885	-0.585938
56.9	-0.0534668	1.32739	2.55786	4.4856	8.88867	17.2493	31.7903	56.7981	97.7485	170.882	256.617	349.166								56.9	-0.928101	-0.548828	-0.193726	0.639038	1.09924	2.6344	6.56055	8.69568	21.9648	44.0922	85.5687	-0.570679
57	-0.03125	1.42383	2.71948	4.77148	9.42578	18.2949	33.6348	60.2258	102.973	177.788	264.909	357.637								57	-1.10815	-0.704224	-0.612427	-0.427734	0.336304	1.11719	4.13513	4.9668	13.9133	28.4293	56.0938	-0.618774
57.1	0.0175781	1.5105	2.80273	5.07495	9.98047	19.2937	35.4668	63.377	107.98	184.278	272.175	365.389								57.1	-1.02698	-0.781982	-0.872681	-0.669189	0.101563	0.35083	2.09338	2.91333	8.12659	17.7864	36.0973	-0.632446
57.2	0.0175781	1.57617	2.87109	5.32227	10.4941	20.2422	37.2813	66.3477	112.88	190.261	279.186	372.746								57.2	-1.02856	-0.827393	-0.777344	-0.602295	-0.061279	0.035156	0.947998	1.58521	4.95508	11.4895	24.0598	-0.620728
57.3	0.0234375	1.64453	2.97729	5.57422	10.9929	21.2227	38.9922	69.3301	117.527	196.128	285.84	379.469								57.3	-1.06213	-0.835571	-1.00586	-0.641724	-0.143677	-0.221436	0.359741	1.04138	3.32813	8.11804	17.3597	-0.599609
57.4	0.0507813	1.70117	3.09961	5.83789	11.5156	22.127	40.7441	72.2324	122.086	201.81	291.936	385.816								57.4	-0.955078	-0.706665	-0.945679	-0.53125	-0.194946	-0.208984	0.238281	0.816406	2.4751	6.15515	13.5687	-0.570313
57.5	0.0585938	1.76172	3.20117	6.09839	12.0332	23.0508	42.4102	75.0579	126.269	206.851	297.877	391.569								57.5	-0.886353	-0.638672	-0.857056	-0.44458	-0.255127	-0.192993	0.135498	0.677734	1.99768	5.15784	11.2688	-0.517578
57.6	0.0429688	1.83789	3.30859	6.3125	12.541	23.9668	43.9883	77.7578	130.292	211.734	303.278	397.325								57.6	-0.801147	-0.572266	-0.802734	-0.403931	-0.275391	-0.160156	0.055054	0.647705	1.83594	4.44421	10.0071	-0.458984
57.7	0.0300293	1.90625	3.41797	6.54297	12.9883	24.834	45.5527	80.373	134.188	216.492	308.671	402.401								57.7	-0.739868	-0.495728	-0.696899	-0.444946	-0.278931	-0.110962	0.130859	0.585571	1.70154	4.10742	8.97583	-0.421875
57.8	0.0273438	1.94727	3.53516	6.76953	13.4355	25.6543	47.1387	82.9219	138.089	221.122	313.374	407.667								57.8	-0.716431	-0.47229	-0.628906	-0.413696	-0.267212	-0.087891	0.125	0.501587	1.50085	3.90588	8.23242	-0.437134
57.9	0.0371094	2.01367	3.69141	7.02734	13.8965	26.5098	48.7461	85.4023	141.682	225.466	318.138	412.301								57.9	-0.666382	-0.416382	-0.5625	-0.336304	-0.221069	-0.066773	0.15979	0.464111	1.27539	3.58398	7.59106	-0.432007
58	0.0410156	2.09766	3.82813	7.28394	14.3652	27.375	50.2754	87.7949	145.066	229.543	322.575	416.878								58	-0.603149	-0.359009	-0.501953	-0.314087	-0.185181	-0.021484	0.193359	0.480103	1.22742	3.27734	7.07813	-0.407837
58.1	0.0371094	2.15039	3.95898	7.51758	14.7793	28.2051	51.6628	90.168	148.441	233.439	326.762	421.045								58.1	-0.541016	-0.300415	-0.417603	-0.288696	-0.162109	0.019531	0.232422	0.47229	1.38123	3.27185	6.64417	-0.386719
58.2	0.0253906	2.20117	4.05859	7.72852	15.1953	29.0066	52.9688	92.4492	151.627	237.349	330.845	425.231								58.2	-0.511719	-0.298828	-0.316772	-0.275757	-0.134766	0.083618	0.253906	0.460205	1.33875	3.10437	6.3512	-0.359741
58.3	0.0222168	2.26245	4.16284	7.94604	15.6199	29.7781	54.323	94.7097	154.766	240.997	334.621	428.994								58.3	-0.507446	-0.339478	-0.269165	-0.298096	-0.136353	0.080811	0.228882	0.470703	1.27502	2.86877	6.00037	-0.349243
58.4	0.0371094	2.31055	4.29492	8.17969	16.0313	30.5234	55.6582	96.7754	157.798	244.284	338.24	432.817								58.4	-0.517578	-0.349243	-0.280884	-0.291016	-0.113281	0.085571	0.199219	0.431641	1.16919	2.66919	5.84802	-0.361328
58.5	0.03125	2.35156	4.40234	8.37891	16.4199	31.2969	56.9121	98.7891	160.834	247.594	341.775	436.058								58.5	-0.519531	-0.34375	-0.224609	-0.212524	-0.082031	0.105469	0.193359	0.431274	1.14575	2.59338	5.55786	-0.330078
58.6	0.0117188	2.38086	4.51953	8.5625	16.8066	32.0586	58.1992	100.803	163.57	250.743	345.197	439.448								58.6	-0.513672	-0.347656	-0.164063	-0.15625	-0.078125	0.119141	0.201172	0.416016	1.08716	2.46802	5.36682	-0.310547
58.7	-0.00390625	2.41479	4.61914	8.76563	17.1953	32.748	59.4688	102.779	166.184	253.873	348.52	442.839								58.7	-0.499634	-0.345703	-0.142578	-0.132813	-0.071899	0.148438	0.201172	0.398071	1.10278	2.44263	5.25073	-0.318359
58.8	-0.00195313	2.4668	4.73633	8.97656	17.582	33.4395	60.6582	104.67	168.77	256.974	351.744	445.827								58.8	-0.492188	-0.310181	-0.125	-0.126587	-0.074219	0.177734	0.228516	0.419922	1.06567	2.45276	5.14417	-0.314453
58.9	0.0078125	2.52539	4.83594	9.17578	17.9512	34.1348	61.8652	106.486	171.37	259.764	354.782	449.055								58.9	-0.455078	-0.271484	-0.083984	-0.119141	-0.064453	0.170288	0.238281	0.417603	1.10315	2.40784	5.052	-0.304688
59	0.00195313	2.54102	4.93555	9.37695	18.3054	34.8047	63.0195	108.236	173.936	262.563	357.583	451.853								59	-0.431641	-0.251953	-0.035156	-0.09375	-0.060547	0.197266	0.259766	0.427734	1.12817	2.46411	5.07153	-0.283203
59.1	-0.0078125	2.58984	5.03906	9.56641	18.6836	35.5039	64.1992	109.973	176.234	265.187	360.382	454.716								59.1	-0.421875	-0.240234	-0.023438	-0.072266	-0.064453	0.193359	0.269531	0.410156	1.15552	2.46838	5.03052	-0.291016
59.2	-0.00195313	2.64648	5.12769	9.7644	19.0449	36.1941	65.3691	111.699	178.51	267.844	363.27	457.32								59.2	-0.400757	-0.224609	-0.03125	-0.074219	-0.052734	0.183594	0.275391	0.429688	1.16956	2.51917	5.02893	-0.300781
59.3	-0.00195313	2.68555	5.21289	9.95117	19.3945	36.8125	66.5293	113.42	180.65	270.234	365.814	459.877								59.3	-0.378906	-0.234375	-0.032837	-0.068359	-0.044922	0.189453	0.281616	0.439453	1.21021	2.60901	5.09729	-0.283203
59.4	0.00195313	2.73047	5.30859	10.1387	19.7383	37.4668	67.5925	115.039	182.805	272.684	368.243	462.323								59.4	-0.360962	-0.241821	-0.046509	-0.089478	-0.042603	0.207397	0.299194	0.476563	1.24023	2.66016	5.15625	-0.273071
59.5	-0.0078125	2.77539	5.39453	10.3242	20.0801	38.1035	68.6543	116.569	184.924	275.057	370.605	464.745								59.5	-0.34375	-0.208984	-0.046875	-0.066406	-0.041016	0.224976	0.318359	0.488281	1.23987	2.72034	5.25122	-0.283203
59.6	-0.00195313	2.83594	5.4668	10.5098	20.4336	38.6738	69.6582	118.113	187.01	277.427	372.971	467.101								59.6	-0.333984	-0.175781	-0.037109	-0.058228	-0.050781	0.228516	0.320313	0.515625	1.26099	2.76367	5.3844	-0.283203
59.7	-0.0136719	2.86914	5.54883	10.6797	20.7754	39.2441	70.5313	119.582	188.938	279.463	375.228	469.392								59.7	-0.332031	-0.164063	-0.027344	-0.070313	-0.042969	0.21875	0.337891	0.541016	1.28284	2.83362	5.48596	-0.275391
59.8	-0.0117188	2.91602	5.64453	10.8652	21.1055	39.8086	71.4746	121.045	190.859	281.508	377.458	471.575								59.8	-0.332031	-0.164063	-0.037109	-0.060547	-0.035156	0.244141	0.349609	0.576172	1.31799	2.91174	5.59729	-0.275391
59.9	-0.0117188	2.96094	5.72461	11.041	21.4258	40.334	72.4082	122.494	192.783	283.572	379.583	473.761								59.9	-0.320313	-0.144531	-0.013672	-0.050781	-0.039063	0.25	0.351563	0.582031	1.33752	2.9762	5.73792	-0.271484
60	-0.0175781	2.99609	5.81445	11.2051	21.7461	40.8738	73.3145	123.828	194.643	285.618	381.724	475.861								60	-0.310547	-0.132813	-0.003906	-0.03125	-0.040649	0.25	0.373047	0.601196	1.38403	3.08203	5.89771	-0.261719
60.1	-0.015625	3.04102	5.88281	11.3672	22.0762	41.4141	74.2148	125.184	196.369	287.578	383.816	477.923								60.1	-0.318359	-0.140625	-0.011719	-0.027344	-0.051148	0.226563	0.355835	0.615234	1.40979	3.15979	6.04846	-0.269531
60.2	-0.0266113	3.08081	5.948	11.5007	22.3699	41.948	75.1042	126.52	198.028	289.452	385.721	479.84								60.2	-0.320313	-0.125	-0.013672	-0.046875	-0.050781	0.220703	0.34375	0.615234	1.4469	3.24573	6.22424	-0.271484
60.3	-0.0214844	3.11719	6.0293	11.6465	22.6719	42.4727	75.9883	127.84	199.67	291.293	387.625	481.708								60.3	-0.308594	-0.123047	0.005859	-0.050781	-0.060181	0.238281	0.351563	0.634766	1.46448	3.33398	6.40784	-0.28125
60.4	-0.0187988	3.17969	6.11328	11.8125	22.9824	43.0039	76.8984	129.189	201.293	293.148	389.462	483.61								60.4	-0.300415	-0.124634	0.025757	-0.013306	-0.044556	0.240967	0.361694	0.642944	1.50391	3.42578	6.60547	-0.290649
60.5	-0.0390625	3.21094	6.18164	11.9695	23.2656	43.5078	77.7527	130.383	202.896	294.922	391.301	485.38								60.5	-0.306641	-0.140625	0.017578	-0.029297	-0.060547	0.232422	0.347656	0.664063	1.52698	3.50195	6.75159	-0.298828
60.6	-0.0488281	3.23047	6.24805	12.0879	23.5378	43.9883	78.5313	131.604	204.447	296.473	393.091	487.173								60.6	-0.298828	-0.130859	0.007813	-0.03125	-0.060547	0.240234	0.361694	0.683594	1.56604	3.63245	6.927	-0.302734
60.7	-0.0488281	3.28711	6.34375	12.25	23.8203	44.5	79.334	132.778	205.938	298.098	394.792	488.9								60.7	-0.291016	-0.123047	0.005859	-0.013672	-0.0625	0.240234	0.371094	0.703125	1.59692	3.73596	7.09143	-0.302734
60.8	-0.0429688	3.32031	6.43359	12.4141	24.0938	44.998	80.1582	133.924	207.453	299.714	396.439	490.593								60.8	-0.291016	-0.107422	0.041016	-0.001953	-0.035156	0.267578	0.398438	0.724609	1.6676	3.85547	7.30432	-0.285156
60.9	-0.0429688	3.35742	6.51953	12.5508	24.3594	45.4648	80.9082	135.018	208.883	301.322	398.063	492.282								60.9	-0.291016	-0.095703	0.054688	0.001953	-0.033203	0.259766	0.412109	0.726563	1.70667	3.96838	7.49573	-0.283203
61	-0.0449219	3.41016	6.58203	12.709	24.6289	45.948	81.6914	136.143	210.217	302.918	399.626	493.884								61	-0.291016	-0.09375	0.066406	0.009766	-0.041016	0.259766	0.421875	0.744141	1.74768	4.08594	7.67346	-0.292969
61.1	-0.0527344	3.44727	6.66406	12.8398	24.8906	46.4297	82.4141	137.199	211.557	304.436	401.182	495.433								61.1	-0.279297	-0.09375	0.064453	0.011719	-0.042969	0.240601	0.431641	0.754272	1.80627	4.18909	7.84924	-0.302368
61.2	-0.0429688	3.48633	6.75391	12.9844	25.1504	46.9023	83.1387	138.279	212.844	305.887	402.745	496.986								61.2	-0.290649	-0.085571	0.076538	0.000732	-0.042603	0.248413	0.43396	0.762085	1.84766	4.27966	8.02734	-0.304321
61.3	-0.0546875	3.50977	6.82813	13.125	25.3984	47.3203	83.8535	139.283	214.137	307.251	404.285	498.493								61.3	-0.28125	-0.074219	0.095703	0.017578	-0.033203	0.248047	0.441772	0.792969	1.90588	4.39807	8.19104	-0.304688
61.4	-0.0527344	3.54688	6.89844	13.2656	25.6504	47.7539	84.5684	140.279	215.393	308.551	405.761	499.982								61.4	-0.273438	-0.074219	0.087891	0.019531	-0.041016	0.259766	0.443359	0.794922	1.95862	4.51563	8.36487	-0.304688
61.5	-0.0546875	3.58984	6.96875	13.3984	25.8984	48.1777	85.2422	141.232	216.627	309.861	407.175	501.402								61.5	-0.271484	-0.083984	0.068359	0.007813	-0.042969	0.251953	0.451172	0.8125	1.99768	4.62854	8.57776	-0.314453
61.6	-0.0625	3.61719	7.02808	13.5156	26.1152	48.6074	85.8945	142.139	217.838	311.15	408.496	502.843								61.6	-0.269531	-0.082031	0.078125	0.019531	-0.039063	0.259766	0.455078	0.826172	2.06018	4.75977	8.75122	-0.3125
61.7	-0.0585938	3.65039	7.08789	13.666	26.3652	49.0164	86.5769	143.063	219.047	312.451	409.835	504.224								61.7	-0.259766	-0.072266	0.087891	0.029297	-0.03125	0.271484	0.484375	0.845703	2.10901	4.89026	8.94336	-0.302734
61.8	-0.0625	3.67578	7.15234	13.7937	26.5957	49.4316	87.2344	143.941	220.223	313.701	411.176	505.532								61.8	-0.269531	-0.072266	0.080078	0.021484	-0.041016	0.250366	0.46521	0.84375	2.14026	4.98047	9.08362	-0.3125
61.9	-0.0625	3.70703	7.22266	13.9258	26.8262	49.8379	87.8477	144.834	221.363	314.947	412.486	506.849								61.9	-0.261353	-0.064087	0.088257	0.019898	-0.040649	0.267944	0.490601	0.865601	2.20703	5.10938	9.26953	-0.314087
62	-0.0703125	3.72852	7.27539	14.0313	27.043	50.2246	88.4707	145.705	222.396	316.209	413.793	508.12								62	-0.269531	-0.072266	0.078125	0.011719	-0.041016	0.259766	0.501953	0.884766	2.26917	5.20898	9.41174	-0.322266
62.1	-0.0605469	3.77734	7.35938	14.1523	27.2676	50.6152	89.1309	146.592	223.506	317.387	415.093	509.422								62.1	-0.279297	-0.099609	0.068359	0	-0.050781	0.251953	0.488281	0.894531	2.31799	5.31995	9.56604	-0.339844
62.2	-0.0722656	3.79688	7.41016	14.2695	27.4695	50.9688	89.7383	147.475	224.59	318.563	416.266	510.693								62.2	-0.273438	-0.103516	0.076172	0	-0.060547	0.240234	0.501953	0.90625	2.32971	5.44727	9.71252	-0.353516
62.3	-0.0773926	3.81128	7.47925	14.3953	27.6941	51.3484	90.3218	148.353	225.632	319.686	417.432	511.912								62.3	-0.269531	-0.103516	0.076538	0.009766	-0.060547	0.25	0.512085	0.933594	2.39807	5.57776	9.87268	-0.34375
62.4	-0.0878906	3.83594	7.51758	14.5039	27.8945	51.7031	90.8867	149.188	226.613	320.846	418.615	513.062								62.4	-0.271484	-0.09375	0.085938	0.001953	-0.050781	0.251953	0.525391	0.947266	2.44885	5.68164	10.0313	-0.351563
62.5	-0.0878906	3.87109	7.58789	14.6289	28.1035	52.0574	91.4668	149.986	227.611	321.935	419.748	514.222								62.5	-0.259766	-0.091797	0.097656	0.000366	-0.041016	0.261719	0.535156	0.976563	2.48987	5.80859	10.193	-0.341797
62.6	-0.098877	3.89063	7.64453	14.7305	28.293	52.4063	92.0391	150.77	228.574	322.961	420.849	515.396								62.6	-0.259399	-0.099243	0.105835	0.002319	-0.050049	0.262085	0.535522	0.99646	2.53906	5.92188	10.3164	-0.351196
62.7	-0.09375	3.92773	7.72852	14.8438	28.5137	52.7637	92.623	151.529	229.527	323.98	421.994	516.515								62.7	-0.251953	-0.09375	0.117188	0.017578	-0.044922	0.267944	0.550781	1.0238	2.60706	6.05664	10.4899	-0.34375
62.8	-0.0839844	3.95117	7.77344	14.9355	28.7031	53.123	93.1582	152.27	230.443	325.012	423.095	517.648								62.8	-0.251953	-0.085938	0.117188	0.027344	-0.042969	0.259766	0.572632	1.0332	2.64026	6.15039	10.6403	-0.34375
62.9	-0.0800781	3.98633	7.83789	15.0508	28.8945	53.4727	93.6882	152.998	231.344	326.051	424.189	518.767								62.9	-0.251953	-0.083984	0.117188	0.029297	-0.044922	0.248047	0.574219	1.0625	2.69495	6.2594	10.7926	-0.355469
63	-0.0839844	4.00586	7.87891	15.1641	29.084	53.8027	94.1875	153.718	232.227	327.031	425.209	519.894								63	-0.240234	-0.072266	0.126953	0.041016	-0.033203	0.271484	0.583984	1.0957	2.77112	6.37891	10.941	-0.34375
63.1	-0.0859375	4.03125	7.9375	15.2754	29.2793	54.1406	94.6816	154.4	233.131	327.984	426.255	520.959								63.1	-0.248047	-0.070313	0.138672	0.048828	-0.039063	0.255859	0.595703	1.10742	2.8219	6.50159	11.0859	-0.349609
63.2	-0.0839844	4.06641	8.00391	15.3945	29.4734	54.4734	95.1816	155.107	234.021	328.98	427.325	521.986								63.2	-0.251587	-0.083618	0.135132	0.049194	-0.044556	0.260132	0.602295	1.12537	2.89063	6.60974	11.2207	-0.364868
63.3	-0.0839844	4.08862	8.06445	15.5098	29.6426	54.8066	95.668	155.787	234.855	329.956	428.34	523.015								63.3	-0.242188	-0.074219	0.136719	0.048828	-0.025391	0.250366	0.611328	1.16211	2.97424	6.72815	11.3981	-0.355469
63.4	-0.078125	4.11719	8.14063	15.6172	29.8203	55.1348	96.1738	156.51	235.738	330.943	429.336	524.003								63.4	-0.25	-0.099609	0.136719	0.048828	-0.041016	0.248047	0.611328	1.16602	3.01917	6.83203	11.5406	-0.363281
63.5	-0.0878906	4.14063	8.18359	15.6973	29.998	55.4688	96.6543	157.178	236.549	331.867	430.31	525.012								63.5	-0.25	-0.109375	0.119141	0.041016	-0.033203	0.242188	0.617188	1.17969	3.08167	6.94922	11.6832	-0.363281
63.6	-0.0878906	4.16602	8.25586	15.793	30.1816	55.7383	97.1199	157.801	237.338	332.781	431.311	525.995								63.6	-0.248047	-0.121094	0.121094	0.050781	-0.039063	0.242188	0.625366	1.18945	3.17151	7.06409	11.8258	-0.371094
63.7	-0.0820313	4.20703	8.31641	15.8953	30.3652	56.0281	97.5977	158.413	238.164	333.643	432.22	526.943								63.7	-0.267212	-0.142212	0.108154	0.031616	-0.060181	0.223022	0.625366	1.19604	3.22266	7.16833	11.957	-0.382446
63.8	-0.0820313	4.22656	8.35815	15.9844	30.5508	56.3125	98.0586	159.049	238.969	334.412	433.121	527.888								63.8	-0.261719	-0.126953	0.115234	0.037109	-0.042969	0.236328	0.642578	1.2207	3.30823	7.26135	12.1133	-0.375
63.9	-0.0839844	4.25977	8.41797	16.0742	30.7188	56.5977	98.543	159.668	239.723	335.234	434.004	528.795								63.9	-0.279297	-0.132813	0.115234	0.025391	-0.058594	0.230469	0.634766	1.24609	3.37073	7.36133	12.2418	-0.392578
64	-0.0800781	4.26953	8.46875	16.166	30.8945	56.8848	99	160.279	240.455	336.061	434.87	529.695								64	-0.269531	-0.123047	0.117188	0.041016	-0.050781	0.240601	0.65625	1.27539	3.45117	7.5	12.4078	-0.382813
64.1	-0.0761719	4.30664	8.52344	16.2656	31.0645	57.168	99.4824	160.873	241.158	336.855	435.746	530.6								64.1	-0.267578	-0.123047	0.109375	0.025757	-0.048828	0.232422	0.666382	1.28125	3.5094	7.60352	12.527	-0.390625
64.2	-0.0800781	4.33008	8.54883	16.3457	31.2422	57.4336	99.8691	161.464	241.878	337.632	436.619	531.482								64.2	-0.271484	-0.125	0.105469	0.019531	-0.050781	0.230469	0.666016	1.31445	3.56799	7.70862	12.6735	-0.384766
64.3	-0.0761719	4.36719	8.61328	16.4316	31.416	57.7148	100.262	162.039	242.598	338.422	437.47	532.376								64.3	-0.267578	-0.128906	0.099609	0.013672	-0.048462	0.232422	0.667969	1.33789	3.62268	7.82227	12.7793	-0.398438
64.4	-0.0871582	4.39648	8.64844	16.5059	31.5859	57.9832	100.658	162.633	243.277	339.211	438.318	533.254								64.4	-0.271118	-0.134399	0.086304	0.010132	-0.052368	0.228882	0.664795	1.35583	3.69727	7.92969	12.8926	-0.403931
64.5	-0.0722656	4.41992	8.70508	16.6016	31.7715	58.252	101.053	163.223	243.957	340.016	439.179	534.128								64.5	-0.263672	-0.126953	0.076172	0.001953	-0.0625	0.228516	0.664063	1.36365	3.76721	8.04688	13.0035	-0.404297
64.6	-0.0722656	4.44727	8.73828	16.7051	31.9246	58.5176	101.428	163.773	244.627	340.771	440	535.014								64.6	-0.259766	-0.130859	0.078491	-0.007446	-0.052734	0.230469	0.666016	1.38477	3.81995	8.15039	13.1074	-0.402344
64.7	-0.0683594	4.4707	8.7832	16.8008	32.084	58.793	101.848	164.268	245.277	341.521	440.838	535.804								64.7	-0.259766	-0.132813	0.085938	-0.009766	-0.050781	0.230469	0.68396	1.40625	3.85901	8.2887	13.2242	-0.410156
64.8	-0.0722656	4.48633	8.80859	16.8945	32.2344	59.0527	102.221	164.777	245.928	342.225	441.599	536.595								64.8	-0.267578	-0.140625	0.080078	-0.027344	-0.060547	0.21521	0.675781	1.41797	3.9137	8.39063	13.3375	-0.419922
64.9	-0.0605469	4.52148	8.84961	16.9968	32.3906	59.3145	102.578	165.299	246.6	342.953	442.406	537.402								64.9	-0.269165	-0.151978	0.078491	-0.028931	-0.060181	0.211304	0.685913	1.43982	3.95117	8.52148	13.4375	-0.421509
65	-0.0722656	4.5332	8.89063	17.0664	32.5391	59.5547	102.947	165.789	247.243	343.686	443.145	538.165								65	-0.279297	-0.154297	0.076172	-0.056641	-0.070313	0.203125	0.675781	1.44727	4.0094	8.60938	13.5352	-0.431641
65.1	-0.0800781	4.55859	8.91992	17.1367	32.6563	59.7957	103.32	166.275	247.824	344.383	443.861	538.9								65.1	-0.279297	-0.162109	0.076172	-0.048828	-0.080078	0.191406	0.668335	1.47656	4.05237	8.72229	13.6383	-0.431641
65.2	-0.0761719	4.59766	8.9668	17.2051	32.8066	60.0488	103.699	166.781	248.453	345.042	444.611	539.677								65.2	-0.28125	-0.164063	0.066406	-0.058594	-0.072266	0.199219	0.662109	1.50427	4.12854	8.83984	13.7383	-0.441406
65.3	-0.0800781	4.61328	8.99878	17.2852	32.9258	60.2949	104.045	167.281	249.035	345.717	445.331	540.42								65.3	-0.287109	-0.150391	0.070313	-0.064453	-0.066406	0.203125	0.677734	1.53711	4.18323	8.95313	13.8453	-0.439453
65.4	-0.0859375	4.62891	9.02539	17.3672	33.0664	60.5391	104.41	167.735	249.619	346.387	446.051	541.15								65.4	-0.290649	-0.153931	0.049194	-0.06958	-0.079712	0.197998	0.674561	1.56482	4.24023	9.05273	13.9824	-0.442993
65.5	-0.0761719	4.66211	9.07813	17.4512	33.2097	60.75	104.764	168.197	250.213	347.047	446.754	541.873								65.5	-0.298828	-0.169922	0.029297	-0.080078	-0.080078	0.191406	0.667969	1.57813	4.28088	9.15234	14.0758	-0.460938
65.6	-0.0859375	4.67188	9.10938	17.5234	33.3516	60.9863	105.084	168.65	250.754	347.703	447.445	542.607								65.6	-0.300781	-0.181641	0.035156	-0.089844	-0.091431	0.191406	0.673828	1.61523	4.33984	9.25977	14.1875	-0.462891
65.7	-0.0800781	4.70898	9.17578	17.5957	33.4941	61.2136	105.439	169.125	251.299	348.363	448.15	543.337								65.7	-0.298828	-0.173828	0.029297	-0.097656	-0.099609	0.191406	0.685913	1.64648	4.41956	9.38281	14.2906	-0.46875
65.8	-0.0859375	4.7312	9.21484	17.6816	33.6348	61.4238	105.76	169.59	251.869	348.992	448.84	544.053								65.8	-0.308594	-0.181641	0.008179	-0.117188	-0.109375	0.181641	0.675781	1.66992	4.48206	9.46448	14.3864	-0.480469
65.9	-0.0859375	4.75	9.26367	17.7598	33.7695	61.6328	106.078	170.053	252.413	349.631	449.534	544.765								65.9	-0.308594	-0.199219	0.005859	-0.125	-0.119141	0.173828	0.695313	1.69568	4.54846	9.58398	14.4883	-0.480469
66	-0.0957031	4.76758	9.28516	17.825	33.8965	61.834	106.41	170.484	252.947	350.236	450.221	545.455								66	-0.310181	-0.202759	-0.00354	-0.146118	-0.130493	0.187866	0.695679	1.72498	4.61914	9.67029	14.5781	-0.482056
66.1	-0.0859375	4.78125	9.31836	17.9102	34.0254	62.0293	106.749	170.92	253.508	350.893	450.855	546.15								66.1	-0.308594	-0.210938	-0.001953	-0.146484	-0.121094	0.189819	0.71521	1.73828	4.67151	9.78284	14.6777	-0.480469
66.2	-0.0898438	4.79688	9.35547	17.9844	34.166	62.2246	107.053	171.344	254.049	351.461	451.515	546.82								66.2	-0.318359	-0.220703	-0.021484	-0.157837	-0.128906	0.183594	0.714844	1.76758	4.73987	9.87305	14.7711	-0.498047
66.3	-0.0898438	4.81055	9.4043	18.0547	34.2781	62.4187	107.34	171.754	254.549	352.035	452.15	547.49								66.3	-0.318359	-0.230469	-0.03125	-0.158203	-0.136719	0.181641	0.701172	1.81836	4.80237	9.98242	14.8594	-0.490234
66.4	-0.0969238	4.84375	9.42969	18.1113	34.4004	62.6074	107.648	172.159	255.09	352.611	452.818	548.15								66.4	-0.330078	-0.240234	-0.03125	-0.160156	-0.151978	0.171875	0.723022	1.83789	4.87854	10.1012	14.9489	-0.501953
66.5	-0.104736	4.86401	9.47729	18.1687	34.5066	62.7976	107.946	172.565	255.593	353.194	453.423	548.818								66.5	-0.339478	-0.261353	-0.040649	-0.161743	-0.153931	0.160522	0.724976	1.86597	4.92188	10.2015	15.0551	-0.520752
66.6	-0.103516	4.86914	9.50781	18.2129	34.6035	62.9922	108.238	172.977	256.107	353.764	454.008	549.484								66.6	-0.347656	-0.277344	-0.058594	-0.167969	-0.160156	0.154297	0.736328	1.88672	4.97229	10.3145	15.1285	-0.53125
66.7	-0.0996094	4.89453	9.54688	18.2891	34.7129	63.1973	108.542	173.402	256.626	354.339	454.638	550.136								66.7	-0.357422	-0.300781	-0.079712	-0.1875	-0.179688	0.144897	0.736694	1.9082	5.04065	10.4039	15.193	-0.541016
66.8	-0.103516	4.91602	9.58398	18.3633	34.8125	63.3926	108.842	173.771	257.105	354.9	455.238	550.783								66.8	-0.349609	-0.292969	-0.064453	-0.181641	-0.169922	0.140625	0.761719	1.93555	5.11096	10.502	15.2793	-0.533203
66.9	-0.0996094	4.93555	9.63281	18.4238	34.9238	63.5925	109.121	174.148	257.586	355.48	455.854	551.437								66.9	-0.359009	-0.302368	-0.073853	-0.187134	-0.179321	0.133179	0.756226	1.94958	5.17029	10.5707	15.3477	-0.560181
67	-0.09375	4.94922	9.66797	18.4844	35.0234	63.7559	109.41	174.51	258.086	356.055	456.462	552.098								67	-0.361328	-0.304688	-0.083984	-0.199219	-0.181641	0.148438	0.755859	1.98438	5.2262	10.6617	15.4277	-0.572266
67.1	-0.105469	4.94922	9.69995	18.5293	35.1074	63.9453	109.662	174.885	258.531	356.617	457.043	552.697								67.1	-0.378906	-0.320313	-0.091797	-0.207031	-0.189453	0.132813	0.763672	2.01758	5.27307	10.7539	15.4996	-0.582031
67.2	-0.103516	4.96484	9.73242	18.573	35.2148	64.127	109.922	175.246	258.947	357.15	457.578	553.268								67.2	-0.388672	-0.341797	-0.111328	-0.218384	-0.208984	0.119507	0.756226	2.03552	5.33167	10.8438	15.5527	-0.599609
67.3	-0.115234	4.96875	9.77148	18.6133	35.3035	64.3066	110.198	175.581	259.367	357.623	458.148	553.82								67.3	-0.396484	-0.332031	-0.113281	-0.220703	-0.210571	0.123047	0.792969	2.07617	5.38831	10.9336	15.6289	-0.601563
67.4	-0.111328	4.98047	9.79883	18.6543	35.4141	64.4734	110.482	175.949	259.818	358.141	458.75	554.388								67.4	-0.380859	-0.332031	-0.121094	-0.228516	-0.210938	0.121094	0.814453	2.09766	5.44104	11.0156	15.7125	-0.601563
67.5	-0.117188	4.99805	9.82422	18.7148	35.5195	64.6426	110.738	176.293	260.249	358.631	459.318	554.939								67.5	-0.396118	-0.341431	-0.132446	-0.237915	-0.220337	0.105835	0.807373	2.12732	5.50195	11.1152	15.7875	-0.610962
67.6	-0.118408	5.01172	9.85352	18.7813	35.6348	64.8223	111.02	176.652	260.697	359.154	459.874	555.499								67.6	-0.410156	-0.361328	-0.142578	-0.25	-0.224609	0.109375	0.822266	2.14648	5.57971	11.209	15.8512	-0.621094
67.7	-0.113281	5.01758	9.89453	18.8457	35.7344	65.0039	111.273	176.99	261.102	359.641	460.426	556.053								67.7	-0.408203	-0.373047	-0.152344	-0.257813	-0.230469	0.092163	0.828125	2.16797	5.64221	11.293	15.9102	-0.630859
67.8	-0.113281	5.02026	9.91797	18.9063	35.834	65.1484	111.529	177.313	261.508	360.125	460.947	556.611								67.8	-0.400391	-0.363281	-0.162109	-0.25	-0.240234	0.109375	0.844116	2.20508	5.72815	11.3906	15.9879	-0.623047
67.9	-0.109375	5.03516	9.94727	18.9707	35.9453	65.3242	111.792	177.668	261.938	360.6	461.474	557.154								67.9	-0.400391	-0.373047	-0.164063	-0.267578	-0.240234	0.111328	0.853516	2.23474	5.78906	11.4645	16.0762	-0.630859
68	-0.113281	5.04492	9.98438	19.0156	36.0508	65.4844	112.053	178.002	262.338	361.084	461.984	557.699								68	-0.40625	-0.388672	-0.177734	-0.257813	-0.255859	0.095703	0.859375	2.24805	5.8512	11.5566	16.1422	-0.638672
68.1	-0.109375	5.06445	10.0176	19.0859	36.1641	65.6531	112.293	178.332	262.748	361.591	462.514	558.267								68.1	-0.400391	-0.382813	-0.183228	-0.249634	-0.25	0.101563	0.865234	2.27539	5.93909	11.6621	16.2188	-0.632813
68.2	-0.113281	5.07422	10.0488	19.1277	36.2598	65.8164	112.543	178.643	263.162	362.051	463.023	558.768								68.2	-0.407837	-0.380493	-0.19104	-0.257446	-0.249268	0.100342	0.895264	2.30701	6.00977	11.7347	16.2734	-0.638306
68.3	-0.117188	5.08594	10.0938	19.2031	36.3542	65.9922	112.789	178.969	263.567	362.531	463.538	559.309								68.3	-0.410156	-0.382813	-0.195313	-0.251953	-0.261719	0.101563	0.884766	2.32617	6.08948	11.8105	16.332	-0.640625
68.4	-0.121094	5.09961	10.1191	19.2598	36.4434	66.127	113.009	179.292	263.977	362.975	464.043	559.812								68.4	-0.417969	-0.390625	-0.191406	-0.267578	-0.261719	0.109375	0.896484	2.34766	6.15979	11.8766	16.3906	-0.658203
68.5	-0.126953	5.10547	10.1445	19.3242	36.5547	66.2832	113.217	179.598	264.377	363.426	464.533	560.342								68.5	-0.419922	-0.392578	-0.177734	-0.261719	-0.261719	0.103516	0.885132	2.375	6.23987	11.9609	16.4586	-0.662109
68.6	-0.111328	5.13477	10.1738	19.375	36.6445	66.4375	113.451	179.908	264.777	363.875	465.043	560.872								68.6	-0.445313	-0.400391	-0.201172	-0.277344	-0.279297	0.083984	0.867188	2.38708	6.28284	12.0137	16.5273	-0.689453
68.7	-0.117188	5.14063	10.1973	19.4297	36.7539	66.5938	113.668	180.213	265.158	364.301	465.523	561.393								68.7	-0.450806	-0.413696	-0.204712	-0.290649	-0.290649	0.088623	0.863647	2.41248	6.34961	12.1	16.5898	-0.692627
68.8	-0.126953	5.14648	10.2246	19.4746	36.8438	66.7273	113.873	180.529	265.547	364.734	466.01	561.898								68.8	-0.451172	-0.414063	-0.214844	-0.300781	-0.302734	0.089844	0.881226	2.43359	6.40784	12.1715	16.666	-0.705078
68.9	-0.111328	5.16602	10.2676	19.5234	36.9434	66.8926	114.088	180.838	265.941	365.17	466.506	562.423								68.9	-0.449219	-0.404297	-0.224609	-0.298828	-0.300781	0.089844	0.886719	2.45508	6.49182	12.25	16.7399	-0.703125
69	-0.118408	5.17969	10.2949	19.5742	37.0039	67.0273	114.279	181.122	266.305	365.605	466.973	562.926								69	-0.457031	-0.419922	-0.230469	-0.306641	-0.308228	0.083984	0.888672	2.47852	6.55237	12.3262	16.7832	-0.71875
69.1	-0.125	5.19922	10.3125	19.6289	37.1035	67.1777	114.485	181.412	266.68	366.018	467.427	563.393								69.1	-0.458984	-0.421875	-0.232422	-0.300781	-0.310547	0.091797	0.875366	2.50586	6.64026	12.3926	16.8492	-0.712891
69.2	-0.138672	5.20508	10.334	19.6602	37.1843	67.3281	114.688	181.682	267.037	366.43	467.893	563.872								69.2	-0.458984	-0.412109	-0.222656	-0.298828	-0.310547	0.099976	0.894531	2.51563	6.70862	12.4938	16.9219	-0.720703
69.3	-0.138672	5.20898	10.3484	19.7207	37.2539	67.4421	114.893	181.953	267.387	366.854	468.363	564.355								69.3	-0.458984	-0.421875	-0.222656	-0.289063	-0.328125	0.091797	0.90625	2.54688	6.7793	12.5625	16.9883	-0.730469
69.4	-0.130859	5.23828	10.3848	19.7664	37.3555	67.5742	115.104	182.23	267.744	367.271	468.844	564.841								69.4	-0.46875	-0.431641	-0.230469	-0.308228	-0.339844	0.082031	0.914429	2.55505	6.84924	12.6328	17.0406	-0.742188
69.5	-0.132813	5.24219	10.4082	19.8184	37.4297	67.7031	115.298	182.494	268.082	367.68	469.292	565.318								69.5	-0.480103	-0.44104	-0.234009	-0.319946	-0.349243	0.072632	0.924194	2.57654	6.89844	12.723	17.0902	-0.743774
69.6	-0.136719	5.26172	10.4395	19.8809	37.5059	67.834	115.52	182.78	268.428	368.082	469.734	565.789								69.6	-0.497681	-0.451172	-0.232422	-0.310547	-0.370728	0.062866	0.914063	2.60352	6.95081	12.793	17.1403	-0.759766
69.7	-0.140625	5.27734	10.4648	19.9453	37.5723	67.9492	115.709	183.033	268.76	368.477	470.164	566.238								69.7	-0.509766	-0.470703	-0.25	-0.318359	-0.380859	0.050781	0.906616	2.61523	7.00159	12.8551	17.2012	-0.779297
69.8	-0.136719	5.29102	10.4883	19.9961	37.666	68.084	115.902	183.293	269.09	368.9	470.623	566.688								69.8	-0.490601	-0.460938	-0.242188	-0.318359	-0.371094	0.0625	0.923828	2.65625	7.09143	12.9434	17.2715	-0.771484
69.9	-0.130859	5.29883	10.5156	20.0547	37.7363	68.2234	116.074	183.539	269.426	369.285	471.037	567.15								69.9	-0.497681	-0.470703	-0.241821	-0.308594	-0.378906	0.070313	0.9375	2.69727	7.15198	13.0137	17.3141	-0.761719
70	-0.138672	5.32227	10.5332	20.1055	37.8301	68.3613	116.264	183.777	269.742	369.67	471.439	567.609								70	-0.5	-0.472656	-0.251953	-0.308594	-0.390625	0.072266	0.957031	2.71875	7.18127	13.1035	17.3789	-0.769531
70.1	-0.140625	5.32227	10.5547	20.1465	37.916	68.4941	116.448	184.031	270.057	370.052	471.865	568.064								70.1	-0.501587	-0.480103	-0.263306	-0.302368	-0.392212	0.061279	0.955811	2.76404	7.25818	13.2031	17.4496	-0.773071
70.2	-0.147705	5.33789	10.5684	20.1914	37.9824	68.6133	116.629	184.28	270.367	370.428	472.295	568.504								70.2	-0.492188	-0.486328	-0.263672	-0.291016	-0.380859	0.078125	0.966797	2.80469	7.33557	13.2832	17.5094	-0.771484
70.3	-0.144531	5.35156	10.5996	20.2305	38.0566	68.7227	116.816	184.508	270.688	370.781	472.707	568.958								70.3	-0.5	-0.5	-0.273438	-0.296875	-0.388672	0.072266	0.973022	2.82654	7.40002	13.3242	17.5605	-0.78125
70.4	-0.152344	5.35034	10.625	20.2813	38.1296	68.8555	116.973	184.75	270.998	371.152	473.107	569.367								70.4	-0.509766	-0.501953	-0.289063	-0.279297	-0.390259	0.080078	1.00391	2.85547	7.45081	13.4023	17.6207	-0.790649
70.5	-0.146484	5.36719	10.6387	20.3164	38.2109	68.9941	117.15	184.984	271.324	371.527	473.515	569.793								70.5	-0.509766	-0.492188	-0.292969	-0.278931	-0.390625	0.082031	1.01758	2.88672	7.48206	13.4824	17.6738	-0.792969
70.6	-0.152344	5.38086	10.6602	20.377	38.2988	69.1277	117.318	185.225	271.633	371.896	473.883	570.208								70.6	-0.517578	-0.527344	-0.308594	-0.314453	-0.408203	0.055054	1.01758	2.9082	7.53284	13.5059	17.7207	-0.828125
70.7	-0.150391	5.39648	10.6895	20.4258	38.375	69.2598	117.489	185.461	271.938	372.256	474.293	570.623								70.7	-0.528931	-0.523071	-0.294556	-0.300415	-0.40979	0.05896	1.0437	2.95544	7.59961	13.5918	17.7734	-0.814087
70.8	-0.15625	5.41016	10.709	20.4414	38.4648	69.3926	117.658	185.704	272.234	372.605	474.688	571.027								70.8	-0.53125	-0.505859	-0.292969	-0.310547	-0.402344	0.070313	1.07031	2.99414	7.68909	13.6406	17.8125	-0.832031
70.9	-0.15625	5.41602	10.7195	20.4851	38.5215	69.5078	117.822	185.93	272.539	372.941	475.072	571.445								70.9	-0.539063	-0.521484	-0.302368	-0.318359	-0.408203	0.0625	1.07422	3.02539	7.74023	13.7129	17.8691	-0.832031
71	-0.167236	5.42261	10.7371	20.5027	38.5691	69.5867	117.993	186.135	272.831	373.29	475.457	571.831								71	-0.541016	-0.521484	-0.304688	-0.3125	-0.400391	0.058594	1.08398	3.05664	7.82776	13.791	17.9117	-0.833984
71.1	-0.158203	5.43555	10.7559	20.5527	38.6172	69.6855	118.178	186.357	273.137	373.65	475.861	572.221								71.1	-0.541016	-0.533203	-0.314453	-0.308594	-0.401978	0.0625	1.10388	3.08435	7.90979	13.8649	17.9609	-0.841797
71.2	-0.167969	5.44531	10.7656	20.584	38.6992	69.7832	118.332	186.588	273.424	373.994	476.236	572.622								71.2	-0.548828	-0.541016	-0.320313	-0.326172	-0.417969	0.060913	1.125	3.11328	7.94104	13.9141	18.0117	-0.859375
71.3	-0.157471	5.47656	10.8047	20.6348	38.7937	69.9128	118.489	186.811	273.729	374.352	476.623	573.018								71.3	-0.548828	-0.533203	-0.320313	-0.327759	-0.421875	0.070313	1.11719	3.14648	8.00354	13.9746	18.0543	-0.861328
71.4	-0.162109	5.49023	10.8086	20.6602	38.8594	70.0234	118.648	187.04	274.018	374.686	477.002	573.393								71.4	-0.558228	-0.525024	-0.321899	-0.339478	-0.429321	0.070679	1.15271	3.16638	8.08008	14.0726	18.1019	-0.870728
71.5	-0.152344	5.49609	10.8281	20.6953	38.9238	70.123	118.803	187.248	274.303	375.002	477.378	573.816								71.5	-0.550781	-0.521484	-0.3125	-0.330078	-0.421875	0.080078	1.17419	3.21484	8.16956	14.1715	18.1602	-0.871094
71.6	-0.158203	5.50586	10.8379	20.7246	38.9551	70.2129	118.963	187.469	274.578	375.324	477.738	574.197								71.6	-0.558594	-0.53125	-0.320313	-0.328125	-0.429688	0.074219	1.16797	3.24805	8.23206	14.2148	18.2028	-0.880859
71.7	-0.158203	5.53125	10.8652	20.7715	39.0137	70.3086	119.109	187.689	274.848	375.67	478.117	574.604								71.7	-0.560547	-0.542969	-0.323853	-0.330078	-0.429688	0.080078	1.18359	3.28516	8.28906	14.3027	18.2422	-0.873047
71.8	-0.152344	5.53711	10.8789	20.8223	39.0898	70.4141	119.272	187.893	275.117	375.994	478.473	575.006								71.8	-0.560547	-0.542969	-0.316406	-0.320313	-0.431274	0.088257	1.19177	3.31641	8.37073	14.3613	18.291	-0.880859
71.9	-0.148438	5.56641	10.9043	20.8555	39.1836	70.5164	119.438	188.1	275.408	376.33	478.848	575.388								71.9	-0.576172	-0.550781	-0.332031	-0.333984	-0.4375	0.082031	1.1875	3.36523	8.41956	14.4336	18.3239	-0.890625
72	-0.144531	5.57422	10.9336	20.8984	39.2578	70.6172	119.586	188.303	275.668	376.658	479.207	575.758								72	-0.579712	-0.552368	-0.335571	-0.337524	-0.44104	0.082398	1.19373	3.3855	8.49023	14.502	18.3715	-0.892212
72.1	-0.152344	5.58594	10.9382	20.9414	39.3105	70.7129	119.729	188.52	275.928	376.975	479.548	576.133								72.1	-0.578125	-0.550781	-0.333984	-0.328125	-0.439453	0.074219	1.21484	3.42383	8.53284	14.5664	18.4121	-0.900024
72.2	-0.154297	5.5957	10.9766	20.9675	39.3789	70.8164	119.883	188.743	276.182	377.287	479.893	576.531								72.2	-0.580078	-0.544922	-0.326172	-0.337524	-0.441406	0.070679	1.23438	3.45508	8.6012	14.625	18.4528	-0.904297
72.3	-0.152344	5.59766	10.9941	21	39.4141	70.9141	120.023	188.938	276.434	377.601	480.244	576.893								72.3	-0.595703	-0.550781	-0.337891	-0.357422	-0.449219	0.070313	1.22693	3.47656	8.66174	14.6855	18.4824	-0.912109
72.4	-0.158203	5.60742	11.0078	21.0449	39.4636	71.0078	120.18	189.148	276.688	377.906	480.598	577.268								72.4	-0.609375	-0.5625	-0.351563	-0.369141	-0.460938	0.058594	1.22266	3.48633	8.71057	14.752	18.5137	-0.923828
72.5	-0.158203	5.62109	11.0332	21.084	39.5391	71.084	120.329	189.342	276.948	378.242	480.943	577.615								72.5	-0.626587	-0.571899	-0.368774	-0.37854	-0.468384	0.043335	1.24451	3.5238	8.75037	14.8051	18.5511	-0.931274
72.6	-0.148438	5.63086	11.0508	21.123	39.5977	71.1777	120.486	189.543	277.207	378.555	481.267	577.956								72.6	-0.621094	-0.564453	-0.365234	-0.380859	-0.47229	0.041016	1.26404	3.55469	8.80823	14.8629	18.5992	-0.935547
72.7	-0.152344	5.63672	11.0566	21.1445	39.6426	71.2976	120.617	189.732	277.463	378.861	481.588	578.316								72.7	-0.621094	-0.564453	-0.371094	-0.390625	-0.472656	0.048828	1.29883	3.59375	8.86877	14.9609	18.6406	-0.943359
72.8	-0.159424	5.65625	11.0742	21.1797	39.6992	71.373	120.762	189.938	277.717	379.145	481.914	578.656								72.8	-0.636719	-0.5625	-0.382446	-0.378906	-0.470703	0.051148	1.31445	3.63672	8.94104	15.0449	18.6719	-0.943359
72.9	-0.142578	5.65894	11.0977	21.2148	39.7539	71.4727	120.908	190.148	277.982	379.455	482.246	578.996								72.9	-0.628906	-0.554688	-0.382813	-0.37854	-0.470703	0.048828	1.31641	3.67578	9.00159	15.1328	18.7125	-0.941406
73	-0.148438	5.6582	11.1172	21.2383	39.7676	71.5469	121.023	190.322	278.201	379.734	482.551	579.335								73	-0.619141	-0.542969	-0.373047	-0.376953	-0.451172	0.0625	1.3324	3.7168	9.07971	15.2031	18.7637	-0.941406
73.1	-0.148438	5.67578	11.1387	21.2813	39.834	71.6328	121.182	190.521	278.453	380.029	482.873	579.688								73.1	-0.617188	-0.539063	-0.380859	-0.376953	-0.449219	0.064453	1.36328	3.75586	9.15198	15.2559	18.8027	-0.931641
73.2	-0.142578	5.67969	11.1543	21.3047	39.875	71.7129	121.307	190.678	278.678	380.305	483.205	580.006								73.2	-0.619141	-0.542969	-0.378906	-0.386719	-0.457031	0.070313	1.39453	3.78552	9.22034	15.316	18.8434	-0.941406
73.3	-0.148438	5.68555	11.168	21.3301	39.9238	71.8027	121.418	190.85	278.924	380.59	483.517	580.332								73.3	-0.618774	-0.536743	-0.382446	-0.390259	-0.462158	0.068726	1.40271	3.82068	9.26794	15.3734	18.8715	-0.94104
73.4	-0.142578	5.70508	11.1777	21.3555	39.9746	71.8835	121.568	191.02	279.168	380.854	483.822	580.656								73.4	-0.628906	-0.542969	-0.400391	-0.407837	-0.470703	0.068726	1.40625	3.8457	9.31995	15.4238	18.9004	-0.951172
73.5	-0.136719	5.71094	11.2012	21.3855	40.0332	71.957	121.709	191.219	279.42	381.152	484.145	580.994								73.5	-0.619141	-0.521484	-0.392578	-0.400391	-0.453125	0.080078	1.44373	3.89453	9.39026	15.4746	18.9531	-0.949219
73.6	-0.136719	5.7168	11.207	21.4102	40.0847	72.0547	121.84	191.398	279.645	381.395	484.459	581.328								73.6	-0.619141	-0.521484	-0.401978	-0.400391	-0.451172	0.082031	1.47461	3.92578	9.45081	15.543	18.984	-0.941406
73.7	-0.140625	5.7207	11.2292	21.4512	40.1504	72.1543	121.951	191.559	279.885	381.663	484.764	581.668								73.7	-0.636353	-0.529297	-0.410156	-0.417969	-0.458984	0.072266	1.47656	3.95703	9.50159	15.5957	19.0156	-0.957031
73.8	-0.136719	5.73633	11.2383	21.4941	40.2148	72.2246	122.079	191.74	280.119	381.928	485.077	581.988								73.8	-0.630859	-0.529297	-0.404297	-0.408203	-0.451172	0.082031	1.50623	3.99609	9.59143	15.6543	19.0527	-0.951172
73.9	-0.142578	5.73047	11.2422	21.5	40.2598	72.3086	122.197	191.883	280.33	382.188	485.354	582.303								73.9	-0.622681	-0.523071	-0.394165	-0.400024	-0.435181	0.098023	1.54138	4.0531	9.63867	15.7129	19.1078	-0.933228
74	-0.150391	5.73242	11.2559	21.5254	40.3047	72.3848	122.318	192.029	280.559	382.447	485.654	582.607								74	-0.636719	-0.521484	-0.390625	-0.396484	-0.445313	0.084351	1.54688	4.08789	9.69299	15.7656	19.1344	-0.948853
74.1	-0.146484	5.73828	11.2695	21.5352	40.3359	72.4734	122.43	192.189	280.785	382.703	485.938	582.928								74.1	-0.648438	-0.519531	-0.417969	-0.40625	-0.457031	0.074219	1.55664	4.11914	9.73401	15.7969	19.166	-0.960938
74.2	-0.125	5.75781	11.2949	21.5781	40.3906	72.5742	122.555	192.365	281.014	382.998	486.244	583.247								74.2	-0.650391	-0.521484	-0.431641	-0.417603	-0.450806	0.080078	1.57263	4.17383	9.79102	15.8633	19.1934	-0.960938
74.3	-0.123047	5.75195	11.2988	21.6055	40.4297	72.6484	122.674	192.545	281.227	383.25	486.537	583.563								74.3	-0.648438	-0.521484	-0.441406	-0.419922	-0.443359	0.089844	1.61133	4.22461	9.85706	15.9141	19.2324	-0.970703
74.4	-0.137939	5.75781	11.3086	21.625	40.4863	72.7051	122.789	192.71	281.443	383.492	486.804	583.848								74.4	-0.650391	-0.529297	-0.423828	-0.427734	-0.441406	0.09375	1.61523	4.26599	9.90979	15.9648	19.2633	-0.962891
74.5	-0.142578	5.76758	11.3164	21.6465	40.5527	72.7988	122.891	192.879	281.648	383.752	487.088	584.158								74.5	-0.644165	-0.532837	-0.415649	-0.429321	-0.442993	0.099976	1.6156	4.30115	9.97852	16.0137	19.2914	-0.97229
74.6	-0.121094	5.78125	11.3496	21.666	40.6042	72.9102	122.999	193.039	281.863	384.006	487.375	584.478								74.6	-0.640625	-0.53125	-0.423462	-0.435547	-0.449219	0.099976	1.64258	4.34375	10.0309	16.0938	19.3301	-0.970703
74.7	-0.126953	5.78711	11.3652	21.7031	40.6602	72.9785	123.092	193.209	282.074	384.262	487.668	584.799								74.7	-0.638672	-0.539063	-0.404297	-0.446899	-0.451172	0.119141	1.65662	4.38281	10.0817	16.1445	19.373	-0.980469
74.8	-0.126953	5.79102	11.3633	21.7109	40.6895	73.0449	123.193	193.363	282.262	384.516	487.947	585.082								74.8	-0.640625	-0.53125	-0.392578	-0.449219	-0.449219	0.128906	1.68359	4.42578	10.1403	16.1953	19.4137	-0.982422
74.9	-0.136719	5.79297	11.3796	21.7422	40.7148	73.1082	123.299	193.516	282.465	384.763	488.214	585.377								74.9	-0.648438	-0.539063	-0.410156	-0.457031	-0.457031	0.123047	1.69531	4.45703	10.193	16.2461	19.4355	-0.988281
75	-0.130859	5.79883	11.3887	21.7546	40.7656	73.1934	123.41	193.67	282.668	385.018	488.504	585.662								75	-0.658203	-0.548828	-0.421875	-0.451172	-0.451172	0.130859	1.69531	4.50391	10.2516	16.3047	19.4805	-1
75.1	-0.136719	5.80859	11.3945	21.7813	40.8047	73.2734	123.51	193.83	282.865	385.264	488.783	585.958								75.1	-0.669556	-0.560181	-0.423462	-0.466431	-0.458618	0.12146	1.72339	4.54529	10.2914	16.334	19.5039	-1.02075
75.2	-0.132813	5.81519	11.4219	21.8086	40.8496	73.3633	123.613	193.975	283.063	385.516	489.057	586.236								75.2	-0.652344	-0.542969	-0.416016	-0.460938	-0.452759	0.130859	1.75391	4.58398	10.359	16.3945	19.5508	-1.00586
75.3	-0.136719	5.81641	11.4355	21.8262	40.8965	73.4258	123.71	194.12	283.264	385.736	489.323	586.502								75.3	-0.660156	-0.550781	-0.431641	-0.464844	-0.451172	0.129272	1.76563	4.63477	10.3903	16.4453	19.5918	-1.02148
75.4	-0.146484	5.82617	11.4395	21.8555	40.9355	73.5059	123.809	194.275	283.465	385.973	489.584	586.777								75.4	-0.6875	-0.560547	-0.441406	-0.487915	-0.470703	0.111328	1.74609	4.64648	10.402	16.4844	19.5957	-1.04297
75.5	-0.150391	5.83008	11.4551	21.875	40.9922	73.6016	123.908	194.42	283.654	386.223	489.859	587.072								75.5	-0.679688	-0.550781	-0.431641	-0.478516	-0.470703	0.130859	1.76404	4.69531	10.4899	16.5547	19.6442	-1.0293
75.6	-0.146484	5.83594	11.4688	21.9023	41.0242	73.6433	124.01	194.559	283.838	386.445	490.133	587.357								75.6	-0.689087	-0.56958	-0.439087	-0.487915	-0.470337	0.12146	1.77771	4.72498	10.541	16.5765	19.6644	-1.04846
75.7	-0.134766	5.8418	11.4902	21.9414	41.0605	73.709	124.125	194.691	284.041	386.688	490.404	587.663								75.7	-0.701172	-0.583984	-0.453125	-0.507813	-0.480469	0.128906	1.77344	4.76367	10.568	16.623	19.6914	-1.0625
75.8	-0.143799	5.84961	11.4941	21.9609	41.1094	73.7773	124.234	194.824	284.229	386.926	490.648	587.926								75.8	-0.699219	-0.591797	-0.460938	-0.517578	-0.480469	0.125	1.76794	4.76758	10.6227	16.6563	19.7227	-1.07813
75.9	-0.158203	5.85156	11.5	21.9766	41.1406	73.8281	124.324	194.959	284.404	387.146	490.889	588.207								75.9	-0.701172	-0.601563	-0.460938	-0.519531	-0.480469	0.130859	1.80078	4.80664	10.691	16.6852	19.7555	-1.08008
76	-0.152344	5.85742	11.5098	22.002	41.1641	73.8945	124.419	195.09	284.584	387.391	491.125	588.482								76	-0.701172	-0.59375	-0.47229	-0.519531	-0.480469	0.139038	1.82422	4.84375	10.7516	16.7441	19.8008	-1.08203
76.1	-0.148438	5.86719	11.5352	22.0359	41.2246	73.9551	124.518	195.24	284.799	387.611	491.393	588.787								76.1	-0.708984	-0.611328	-0.492188	-0.525391	-0.498047	0.123047	1.81641	4.85938	10.7809	16.7852	19.7969	-1.09766
76.2	-0.158203	5.88672	11.5496	22.0547	41.2559	74.0156	124.635	195.371	284.988	387.824	491.637	589.077								76.2	-0.720337	-0.614868	-0.476196	-0.530518	-0.493408	0.127319	1.8324	4.91248	10.8187	16.8324	19.8304	-1.11096
76.3	-0.15625	5.88086	11.5547	22.0742	41.3105	74.0535	124.748	195.516	285.164	388.042	491.868	589.379								76.3	-0.738281	-0.623047	-0.482422	-0.546875	-0.5	0.128906	1.8363	4.94531	10.8785	16.8828	19.8531	-1.11133
76.4	-0.166016	5.88672	11.5742	22.1016	41.3359	74.123	124.844	195.649	285.355	388.262	492.125	589.662								76.4	-0.732422	-0.625	-0.484375	-0.550781	-0.501953	0.130859	1.85938	4.99219	10.9274	16.9219	19.8828	-1.12268
76.5	-0.15625	5.89063	11.5977	22.1348	41.3906	74.1738	124.939	195.789	285.549	388.492	492.373	589.938								76.5	-0.738281	-0.630859	-0.490234	-0.564453	-0.507813	0.132813	1.86914	5.01758	11.0094	16.9684	19.9063	-1.12891
76.6	-0.166016	5.89648	11.6074	22.1602	41.4355	74.2344	125.049	195.924	285.725	388.723	492.604	590.197								76.6	-0.740234	-0.632813	-0.5	-0.578125	-0.501953	0.130859	1.88318	5.0625	11.0309	17.0059	19.9336	-1.12305
76.7	-0.160156	5.90625	11.6133	22.1855	41.4766	74.3145	125.16	196.068	285.904	388.951	492.848	590.462								76.7	-0.755859	-0.640625	-0.507813	-0.585938	-0.517578	0.132813	1.89453	5.08984	11.0836	17.0469	19.9567	-1.13867
76.8	-0.157471	5.91992	11.6445	22.2246	41.5046	74.377	125.26	196.199	286.096	389.154	493.099	590.707								76.8	-0.761353	-0.651978	-0.513306	-0.579346	-0.521118	0.131592	1.93982	5.11401	11.1387	17.0941	19.9926	-1.1344
76.9	-0.158203	5.91602	11.6582	22.2422	41.5391	74.4336	125.343	196.328	286.266	389.361	493.348	590.951								76.9	-0.761719	-0.654297	-0.521484	-0.580078	-0.521484	0.138672	1.96484	5.14258	11.2164	17.1406	20.0391	-1.14258
77	-0.162109	5.92188	11.668	22.2656	41.5742	74.4941	125.418	196.455	286.438	389.564	493.578	591.207								77	-0.778931	-0.669922	-0.521484	-0.587891	-0.521484	0.140625	1.95508	5.17383	11.2321	17.1855	20.0645	-1.16016
77.1	-0.167969	5.92773	11.6777	22.2949	41.6133	74.5535	125.508	196.59	286.613	389.762	493.84	591.457								77.1	-0.771484	-0.666016	-0.513672	-0.589844	-0.521484	0.148438	1.96326	5.21094	11.2692	17.2418	20.084	-1.1543
77.2	-0.167969	5.92188	11.6855	22.3223	41.6504	74.6035	125.609	196.709	286.773	389.961	494.087	591.7								77.2	-0.779297	-0.662109	-0.511353	-0.605469	-0.521484	0.162109	1.97461	5.23633	11.3492	17.2773	20.1051	-1.16992
77.3	-0.177734	5.92188	11.6992	22.3386	41.668	74.6523	125.674	196.85	286.928	390.165	494.313	591.912								77.3	-0.779297	-0.662109	-0.503906	-0.607422	-0.530884	0.171875	1.99805	5.28516	11.4117	17.3164	20.1445	-1.16211
77.4	-0.183594	5.92773	11.6992	22.3535	41.7051	74.7148	125.76	196.971	287.094	390.361	494.555	592.137								77.4	-0.780884	-0.663696	-0.493774	-0.591431	-0.523071	0.187866	2.03162	5.31287	11.4512	17.3715	20.1722	-1.17151
77.5	-0.191406	5.92773	11.7207	22.3809	41.7461	74.7891	125.865	197.096	287.27	390.588	494.783	592.383								77.5	-0.796875	-0.679688	-0.494141	-0.607056	-0.529297	0.191406	2.03552	5.34375	11.5114	17.4238	20.2031	-1.17773
77.6	-0.181641	5.9375	11.7285	22.4102	41.8047	74.8379	125.968	197.217	287.428	390.785	495.023	592.621								77.6	-0.791016	-0.666016	-0.492188	-0.599609	-0.523438	0.199585	2.03516	5.38477	11.5703	17.4727	20.2321	-1.18164
77.7	-0.166016	5.94922	11.752	22.4355	41.8359	74.9148	126.064	197.35	287.586	390.977	495.268	592.884								77.7	-0.791016	-0.671875	-0.484375	-0.599609	-0.521484	0.201172	2.05469	5.41211	11.6266	17.5137	20.2637	-1.18945
77.8	-0.175781	5.9519	11.7676	22.4473	41.873	74.9746	126.131	197.467	287.744	391.164	495.495	593.119								77.8	-0.798828	-0.689453	-0.5	-0.597656	-0.529297	0.201172	2.07422	5.44531	11.6813	17.5563	20.2773	-1.19885
77.9	-0.169922	5.95703	11.7871	22.4668	41.8867	75.041	126.205	197.59	287.914	391.348	495.721	593.369								77.9	-0.791016	-0.693359	-0.501953	-0.599609	-0.523438	0.199219	2.0918	5.46484	11.7477	17.6055	20.3027	-1.21094
78	-0.177002	5.95117	11.7996	22.4824	41.907	75.0957	126.281	197.727	288.064	391.543	495.936	593.629								78	-0.810181	-0.712524	-0.513306	-0.610962	-0.542603	0.199585	2.10229	5.48279	11.7676	17.6332	20.332	-1.22229
78.1	-0.175781	5.95703	11.8086	22.498	41.9414	75.1543	126.384	197.83	288.215	391.732	496.158	593.843								78.1	-0.810547	-0.712891	-0.511719	-0.597656	-0.541016	0.210938	2.12305	5.51367	11.8395	17.6816	20.3633	-1.22266
78.2	-0.175781	5.96289	11.8164	22.5078	41.9707	75.2188	126.465	197.947	288.385	391.912	496.375	594.068								78.2	-0.8125	-0.716797	-0.523438	-0.617188	-0.544922	0.199585	2.13281	5.55273	11.8492	17.7129	20.3809	-1.23242
78.3	-0.185547	5.96875	11.8203	22.5273	42.0059	75.2715	126.549	198.061	288.525	392.096	496.598	594.309								78.3	-0.822266	-0.724609	-0.544556	-0.630493	-0.550781	0.205078	2.14258	5.58203	11.8688	17.752	20.4043	-1.24219
78.4	-0.195313	5.97852	11.8359	22.5359	42.0313	75.3164	126.641	198.15	288.686	392.293	496.816	594.559								78.4	-0.820313	-0.732422	-0.535156	-0.619141	-0.548828	0.208984	2.16443	5.62305	11.9215	17.7852	20.416	-1.23242
78.5	-0.195313	5.98242	11.8398	22.5527	42.0566	75.3555	126.73	198.258	288.846	392.486	497.029	594.8								78.5	-0.820313	-0.732422	-0.533203	-0.628906	-0.541016	0.220703	2.17383	5.66406	11.9586	17.8356	20.4434	-1.24023
78.6	-0.185547	5.99805	11.8555	22.5762	42.0918	75.3855	126.814	198.381	288.994	392.663	497.256	595.039								78.6	-0.830078	-0.740234	-0.544922	-0.628906	-0.548828	0.212891	2.19531	5.69336	12.0114	17.8652	20.4742	-1.25977
78.7	-0.185547	5.99219	11.875	22.5859	42.1367	75.4434	126.861	198.496	289.145	392.838	497.469	595.273								78.7	-0.830078	-0.742188	-0.533203	-0.628906	-0.550415	0.230469	2.22266	5.73633	12.0508	17.9063	20.5039	-1.25195
78.8	-0.180908	6.00391	11.8926	22.6172	42.1777	75.4902	126.947	198.598	289.334	393.023	497.684	595.52								78.8	-0.839478	-0.75354	-0.550415	-0.636353	-0.560181	0.230835	2.23669	5.78357	12.0996	17.9535	20.5414	-1.26917
78.9	-0.1875	6.00586	11.9043	22.6309	42.1992	75.5195	127.035	198.705	289.488	393.207	497.883	595.756								78.9	-0.841797	-0.753906	-0.5625	-0.638672	-0.554688	0.240234	2.27185	5.79492	12.1481	17.9824	20.5625	-1.28284
79	-0.1875	5.99805	11.8965	22.6367	42.2168	75.5547	127.12	198.8	289.625	393.383	498.099	595.958								79	-0.849609	-0.753906	-0.5625	-0.638672	-0.5625	0.259766	2.29297	5.83203	12.1989	18.0313	20.5953	-1.27539
79.1	-0.1875	6.00195	11.9102	22.6523	42.2422	75.5801	127.199	198.916	289.795	393.553	498.295	596.17								79.1	-0.859375	-0.761719	-0.570313	-0.648071	-0.5625	0.260132	2.30469	5.875	12.2516	18.066	20.6152	-1.29102
79.2	-0.1875	6.01758	11.9199	22.6758	42.2754	75.6406	127.279	199.039	289.965	393.746	498.51	596.402								79.2	-0.861328	-0.763672	-0.572266	-0.650391	-0.552734	0.269531	2.30505	5.91602	12.2985	18.0977	20.6426	-1.29102
79.3	-0.185547	6.01758	11.9258	22.6875	42.3066	75.6758	127.363	199.15	290.09	393.943	498.715	596.639								79.3	-0.867188	-0.769531	-0.570313	-0.648438	-0.548828	0.28125	2.31445	5.96484	12.3512	18.1445	20.6738	-1.29883
79.4	-0.195313	6.0293	11.9297	22.6973	42.332	75.7148	127.43	199.256	290.234	394.117	498.908	596.852								79.4	-0.870728	-0.773071	-0.581665	-0.648071	-0.542603	0.279663	2.34216	5.99646	12.3711	18.184	20.7129	-1.30237
79.5	-0.189453	6.0293	11.9375	22.7058	42.3633	75.7585	127.51	199.387	290.375	394.271	499.088	597.068								79.5	-0.871094	-0.783203	-0.583618	-0.650391	-0.541016	0.289063	2.375	6.0332	12.4098	18.2246	20.7344	-1.30078
79.6	-0.195313	6.0332	11.9402	22.7148	42.3855	75.8047	127.573	199.48	290.506	394.436	499.277	597.283								79.6	-0.871094	-0.783203	-0.583984	-0.648438	-0.541016	0.291016	2.39453	6.10156	12.4609	18.2637	20.7539	-1.30273
79.7	-0.189453	6.04883	11.9492	22.7422	42.4316	75.8438	127.648	199.59	290.664	394.605	499.464	597.508								79.7	-0.871094	-0.783203	-0.585938	-0.657837	-0.533203	0.298828	2.38513	6.14453	12.5074	18.3125	20.7832	-1.30078
79.8	-0.185547	6.04175	11.9648	22.7656	42.4648	75.8887	127.738	199.695	290.785	394.756	499.674	597.723								79.8	-0.861328	-0.783203	-0.583984	-0.660156	-0.541016	0.320313	2.41211	6.20313	12.5973	18.3535	20.8145	-1.31055
79.9	-0.196533	6.03711	11.9688	22.7656	42.5	75.9316	127.799	199.801	290.924	394.926	499.869	597.932								79.9	-0.861328	-0.773438	-0.582031	-0.650391	-0.541016	0.318726	2.46094	6.23633	12.6461	18.3926	20.8418	-1.31055
80	-0.207031	6.04688	11.9746	22.7754	42.5313	75.959	127.869	199.891	291.049	395.072	500.064	598.152								80	-0.861328	-0.783203	-0.582031	-0.640625	-0.533203	0.320313	2.48438	6.2832	12.6793	18.4313	20.8727	-1.3125
80.1	-0.207031	6.04102	11.9727	22.7871	42.5586	75.9988	127.928	199.98	291.158	395.25	500.252	598.375								80.1	-0.859375	-0.78125	-0.589844	-0.638672	-0.530884	0.337891	2.49451	6.31641	12.7184	18.4863	20.9141	-1.31018
80.2	-0.216797	6.04688	11.9688	22.8066	42.5762	76.0449	127.99	200.061	291.275	395.412	500.464	598.573								80.2	-0.851196	-0.800415	-0.601196	-0.638306	-0.530884	0.351929	2.52185	6.37341	12.7598	18.514	20.934	-1.3219
80.3	-0.216797	6.04102	11.9766	22.8164	42.5957	76.0938	128.05	200.156	291.404	395.586	500.658	598.777								80.3	-0.851563	-0.792969	-0.601563	-0.638672	-0.523438	0.359375	2.54102	6.39648	12.7965	18.5547	20.9727	-1.33203
80.4	-0.210938	6.05664	11.9902	22.8359	42.6211	76.1543	128.135	200.27	291.555	395.756	500.85	598.998								80.4	-0.857422	-0.791016	-0.591797	-0.636719	-0.519531	0.371094	2.56445	6.4668	12.8512	18.5957	21.0059	-1.32227
80.5	-0.207031	6.05078	12	22.8633	42.6563	76.1953	128.199	200.365	291.695	395.932	501.055	599.197								80.5	-0.853516	-0.787109	-0.585571	-0.621094	-0.505859	0.388672	2.58984	6.51172	12.9156	18.6406	21.0313	-1.32422
80.6	-0.216797	6.05664	12.0059	22.8757	42.6914	76.2441	128.26	200.459	291.836	396.096	501.254	599.393								80.6	-0.849609	-0.791016	-0.591797	-0.636353	-0.501953	0.400391	2.61328	6.54492	12.9723	18.6641	21.0543	-1.32227
80.7	-0.210938	6.05664	12.0098	22.8906	42.7168	76.2852	128.336	200.555	291.965	396.266	501.448	599.602								80.7	-0.851563	-0.792969	-0.595703	-0.640625	-0.501953	0.398804	2.63318	6.58398	13.0094	18.6953	21.084	-1.33203
80.8	-0.216797	6.06055	12.0156	22.9043	42.752	76.3359	128.42	200.66	292.086	396.426	501.639	599.813								80.8	-0.851563	-0.792969	-0.59375	-0.640625	-0.503906	0.408203	2.65234	6.60352	13.0406	18.734	21.1055	-1.3418
80.9	-0.220703	6.06836	12.0183	22.9219	42.7754	76.3835	128.48	200.75	292.215	396.603	501.824	600.018								80.9	-0.849609	-0.791016	-0.591797	-0.636719	-0.5	0.412109	2.66211	6.64685	13.0914	18.7656	21.127	-1.33984
81	-0.210938	6.06836	12.0313	22.9512	42.7988	76.4395	128.555	200.852	292.33	396.773	502.004	600.218								81	-0.851196	-0.78479	-0.585571	-0.62854	-0.501587	0.420288	2.66638	6.67224	13.1309	18.7953	21.1625	-1.34338
81.1	-0.207031	6.08789	12.0488	22.9746	42.8457	76.5039	128.639	200.969	292.494	396.953	502.197	600.432								81.1	-0.859375	-0.791016	-0.589844	-0.644531	-0.507813	0.421875	2.67578	6.70703	13.1715	18.8262	21.1758	-1.35938
81.2	-0.199219	6.08789	12.0488	22.9805	42.8757	76.5547	128.699	201.066	292.625	397.096	502.383	600.643								81.2	-0.851563	-0.792969	-0.591797	-0.650024	-0.519531	0.4375	2.70154	6.72266	13.209	18.8535	21.2125	-1.35938
81.3	-0.206299	6.0918	12.0547	22.9961	42.8848	76.5938	128.779	201.17	292.764	397.266	502.554	600.852								81.3	-0.869141	-0.802734	-0.611328	-0.660156	-0.511719	0.431641	2.70508	6.74414	13.2399	18.877	21.2246	-1.37109
81.4	-0.201172	6.08789	12.0684	23.0215	42.9102	76.6348	128.858	201.266	292.889	397.422	502.719	601.051								81.4	-0.871094	-0.802734	-0.611328	-0.667969	-0.501953	0.441406	2.72266	6.77344	13.2692	18.9219	21.2559	-1.37073
81.5	-0.197266	6.10742	12.0781	23.0352	42.9551	76.6934	128.938	201.359	293.025	397.572	502.889	601.252								81.5	-0.878906	-0.820313	-0.611328	-0.677734	-0.509399	0.441772	2.72852	6.78516	13.3024	18.9648	21.2676	-1.38086
81.6	-0.197266	6.10742	12.084	23.0566	42.9648	76.7344	129.008	201.465	293.154	397.727	503.059	601.441								81.6	-0.872681	-0.806274	-0.604736	-0.671509	-0.495728	0.467163	2.7605	6.8324	13.3594	19.0137	21.3011	-1.37268
81.7	-0.207031	6.11719	12.0898	23.0664	43	76.7656	129.074	201.561	293.275	397.865	503.223	601.605								81.7	-0.859375	-0.802734	-0.595703	-0.675781	-0.492188	0.46875	2.81836	6.87109	13.4	19.0371	21.334	-1.38086
81.8	-0.197266	6.12109	12.1055	23.082	43.0254	76.8203	129.148	201.67	293.404	398.016	503.396	601.811								81.8	-0.867188	-0.802734	-0.585938	-0.669556	-0.492188	0.480469	2.8418	6.91211	13.4606	19.0742	21.3535	-1.38086
81.9	-0.201172	6.12695	12.0996	23.0957	43.0605	76.8445	129.199	201.756	293.535	398.156	503.573	602								81.9	-0.876953	-0.810547	-0.601563	-0.669922	-0.498047	0.490234	2.84375	6.9375	13.5035	19.0977	21.3668	-1.39063
82	-0.197266	6.12695	12.1055	23.1042	43.0742	76.8926	129.27	201.848	293.648	398.295	503.738	602.181								82	-0.888672	-0.822266	-0.601563	-0.679688	-0.509766	0.472656	2.85156	6.96289	13.5387	19.1172	21.3867	-1.40039
82.1	-0.201172	6.13672	12.1094	23.1211	43.1016	76.9336	129.318	201.934	293.775	398.432	503.908	602.371								82.1	-0.896484	-0.822266	-0.619141	-0.695313	-0.517578	0.472656	2.85742	6.97852	13.5625	19.1367	21.3984	-1.41797
82.2	-0.203125	6.125	12.1035	23.1289	43.1094	76.9668	129.363	202.023	293.869	398.559	504.072	602.525								82.2	-0.900024	-0.841431	-0.614868	-0.700806	-0.521118	0.469116	2.88318	7.00232	13.5879	19.1566	21.4242	-1.42151
82.3	-0.216797	6.12695	12.1055	23.1348	43.125	77.0039	129.409	202.1	293.975	398.686	504.229	602.682								82.3	-0.898438	-0.833984	-0.603516	-0.710938	-0.521484	0.478882	2.91052	7.04297	13.6285	19.1836	21.4434	-1.43164
82.4	-0.199219	6.13867	12.127	23.1465	43.157	77.0469	129.48	202.188	294.107	398.834	504.398	602.863								82.4	-0.900391	-0.833984	-0.613281	-0.710938	-0.521484	0.478516	2.93945	7.06445	13.6696	19.2129	21.4629	-1.43359
82.5	-0.206299	6.15039	12.1394	23.1621	43.1914	77.0859	129.52	202.281	294.217	398.957	504.59	603.043								82.5	-0.896484	-0.837891	-0.599609	-0.705078	-0.509766	0.5	2.96484	7.10547	13.693	19.2461	21.4863	-1.43909
82.6	-0.210938	6.14331	12.1465	23.168	43.2051	77.127	129.576	202.357	294.326	399.088	504.765	603.203								82.6	-0.898438	-0.851563	-0.613281	-0.716797	-0.511719	0.5	2.97266	7.13281	13.7223	19.2676	21.5059	-1.44336
82.7	-0.207031	6.14844	12.1504	23.1934	43.2324	77.155	129.641	202.422	294.426	399.217	504.939	603.383								82.7	-0.90625	-0.861328	-0.611328	-0.726196	-0.519165	0.501953	2.98438	7.14844	13.7633	19.2969	21.5192	-1.45898
82.8	-0.207031	6.14844	12.1563	23.1973	43.2559	77.1855	129.717	202.512	294.551	399.357	505.109	603.573								82.8	-0.908203	-0.861328	-0.611328	-0.728516	-0.511719	0.511719	2.99609	7.18164	13.8199	19.3242	21.5371	-1.46094
82.9	-0.216797	6.16797	12.1602	23.207	43.2832	77.2246	129.781	202.598	294.656	399.486	505.273	603.738								82.9	-0.890259	-0.851196	-0.593384	-0.730103	-0.509399	0.529663	3.03357	7.24255	13.8594	19.3539	21.5746	-1.45276
83	-0.220703	6.16211	12.166	23.2129	43.2969	77.2559	129.842	202.688	294.777	399.623	505.455	603.904								83	-0.890625	-0.84375	-0.591797	-0.720703	-0.494141	0.529297	3.06055	7.25391	13.8809	19.3844	21.5938	-1.45508
83.1	-0.214844	6.16797	12.1758	23.2188	43.3223	77.2852	129.9	202.771	294.887	399.736	505.619	604.074								83.1	-0.898438	-0.853516	-0.601563	-0.736328	-0.5	0.539063	3.09216	7.30273	13.9293	19.4082	21.6055	-1.4707
83.2	-0.214844	6.17773	12.1895	23.2273	43.3555	77.3262	129.98	202.861	295.006	399.877	505.789	604.254								83.2	-0.900391	-0.853516	-0.610962	-0.732422	-0.501953	0.548828	3.11328	7.33398	13.9391	19.4238	21.623	-1.46289
83.3	-0.21875	6.17773	12.1953	23.2422	43.3672	77.3652	130.047	202.947	295.137	400.033	505.928	604.434								83.3	-0.898438	-0.869141	-0.613281	-0.744141	-0.509766	0.551147	3.13281	7.3457	13.9821	19.4375	21.6348	-1.46875
83.4	-0.214844	6.1875	12.2012	23.2461	43.3828	77.4121	130.11	203.02	295.256	400.176	506.107	604.604								83.4	-0.907837	-0.880859	-0.611328	-0.747681	-0.509766	0.560547	3.13477	7.39453	14.0406	19.4668	21.6563	-1.47852
83.5	-0.214844	6.19141	12.207	23.2715	43.416	77.4551	130.17	203.129	295.387	400.307	506.279	604.793								83.5	-0.919922	-0.882446	-0.620728	-0.749634	-0.509399	0.560913	3.16248	7.42615	14.0898	19.4886	21.6777	-1.4801
83.6	-0.208984	6.1875	12.2109	23.2754	43.4277	77.4851	130.209	203.195	295.486	400.426	506.42	604.941								83.6	-0.910156	-0.873047	-0.613281	-0.740234	-0.5	0.578125	3.19141	7.46289	14.1305	19.5234	21.6973	-1.48047
83.7	-0.206299	6.19141	12.2168	23.293	43.4434	77.5137	130.27	203.291	295.596	400.547	506.596	605.132								83.7	-0.927734	-0.890625	-0.623047	-0.757813	-0.519531	0.570313	3.19531	7.48633	14.1227	19.5352	21.6973	-1.5094
83.8	-0.210938	6.19727	12.2207	23.2969	43.4656	77.5352	130.326	203.387	295.717	400.686	506.748	605.297								83.8	-0.919922	-0.892578	-0.623047	-0.759766	-0.521118	0.570313	3.20349	7.5332	14.1813	19.5566	21.7227	-1.51367
83.9	-0.214111	6.19019	12.2195	23.2957	43.4675	77.5769	130.38	203.454	295.809	400.79	506.882	605.456								83.9	-0.937134	-0.900391	-0.640625	-0.767578	-0.521484	0.564453	3.23438	7.55664	14.2418	19.5859	21.7363	-1.51953
84	-0.21875	6.20508	12.2188	23.3145	43.5	77.6094	130.428	203.529	295.907	400.941	507.043	605.621								84	-0.942993	-0.903931	-0.642212	-0.771118	-0.523071	0.566772	3.25232	7.58435	14.2598	19.6039	21.7523	-1.52502
84.1	-0.222656	6.19922	12.2175	23.3145	43.5234	77.6523	130.479	203.625	296.012	401.076	507.197	605.781								84.1	-0.943359	-0.904297	-0.644165	-0.763672	-0.513672	0.568359	3.2793	7.61133	14.2988	19.6211	21.7734	-1.52344
84.2	-0.21875	6.20703	12.2227	23.3145	43.543	77.6738	130.52	203.689	296.113	401.205	507.352	605.951								84.2	-0.949219	-0.910156	-0.650391	-0.765625	-0.519531	0.572266	3.28711	7.64648	14.3219	19.6387	21.7793	-1.5293
84.3	-0.228516	6.20703	12.2266	23.332	43.5605	77.7129	130.568	203.756	296.223	401.346	507.508	606.111								84.3	-0.941406	-0.912109	-0.644531	-0.767578	-0.511719	0.589844	3.31091	7.66602	14.3785	19.6738	21.8047	-1.52344
84.4	-0.212891	6.2207	12.2441	23.3457	43.5938	77.7441	130.625	203.838	296.322	401.48	507.678	606.279								84.4	-0.941406	-0.912109	-0.642578	-0.778931	-0.519531	0.599976	3.32422	7.70508	14.4117	19.6855	21.8145	-1.52148
84.5	-0.21875	6.22656	12.248	23.3613	43.6191	77.7793	130.68	203.914	296.422	401.625	507.813	606.465								84.5	-0.939453	-0.910156	-0.660156	-0.787109	-0.527344	0.601563	3.34375	7.72656	14.441	19.7067	21.8184	-1.53906
84.6	-0.228516	6.22656	12.248	23.3711	43.6348	77.8047	130.737	203.979	296.521	401.746	507.967	606.64								84.6	-0.949219	-0.919922	-0.654297	-0.78125	-0.529297	0.609375	3.36328	7.75391	14.4723	19.7285	21.8356	-1.53906
84.7	-0.222656	6.23047	12.2539	23.3738	43.6504	77.8328	130.797	204.074	296.627	401.875	508.117	606.801								84.7	-0.950806	-0.913696	-0.651978	-0.778931	-0.528931	0.62146	3.40271	7.80505	14.5117	19.7562	21.8558	-1.54065
84.8	-0.216797	6.23633	12.2578	23.3887	43.6641	77.8633	130.838	204.145	296.732	402.016	508.266	606.961								84.8	-0.962891	-0.941406	-0.65625	-0.789063	-0.533203	0.609375	3.41016	7.82227	14.5195	19.7656	21.8633	-1.56055
84.9	-0.222656	6.24414	12.2676	23.4043	43.6777	77.8965	130.898	204.212	296.846	402.148	508.404	607.105								84.9	-0.970703	-0.933594	-0.660156	-0.798828	-0.540649	0.601563	3.42383	7.84766	14.5602	19.7852	21.877	-1.56836
85	-0.220703	6.24609	12.2676	23.4141	43.7012	77.9219	130.928	204.293	296.963	402.256	508.527	607.26								85	-0.96875	-0.939453	-0.660156	-0.796875	-0.548828	0.611328	3.44531	7.85742	14.6012	19.7891	21.8887	-1.57813
85.1	-0.218018	6.25	12.2832	23.4238	43.7246	77.9531	130.984	204.383	297.076	402.385	508.678	607.42								85.1	-0.970703	-0.941406	-0.660156	-0.796875	-0.560547	0.621094	3.47302	7.89648	14.6324	19.8086	21.8984	-1.57971
85.2	-0.21875	6.25586	12.293	23.4297	43.7402	77.9824	131.027	204.447	297.182	402.506	508.816	607.6								85.2	-0.989868	-0.960571	-0.689087	-0.81604	-0.571899	0.601929	3.4906	7.91638	14.6426	19.8168	21.8969	-1.59924
85.3	-0.212891	6.27734	12.2969	23.4531	43.7625	78.0137	131.068	204.553	297.313	402.641	508.977	607.77								85.3	-1	-0.953125	-0.692993	-0.818359	-0.580078	0.599976	3.52148	7.93359	14.6696	19.8359	21.9141	-1.61133
85.4	-0.208984	6.27026	12.3047	23.459	43.7793	78.043	131.117	204.627	297.402	402.764	509.105	607.914								85.4	-0.982422	-0.953125	-0.693359	-0.820313	-0.572266	0.617188	3.55078	7.97266	14.7184	19.8555	21.9336	-1.61328
85.5	-0.224609	6.25977	12.3027	23.457	43.793	78.0671	131.172	204.707	297.506	402.875	509.23	608.073								85.5	-0.980469	-0.953125	-0.695313	-0.810181	-0.570313	0.628906	3.57422	8.01367	14.7399	19.875	21.9453	-1.61133
85.6	-0.222656	6.26563	12.2949	23.4551	43.8125	78.0918	131.208	204.768	297.604	402.975	509.359	608.221								85.6	-0.988281	-0.960938	-0.701172	-0.818359	-0.570313	0.630859	3.58594	8.03516	14.7614	19.8984	21.9567	-1.61133
85.7	-0.21875	6.27539	12.3145	23.4707	43.834	78.1211	131.246	204.844	297.686	403.104	509.506	608.371								85.7	-0.980469	-0.962891	-0.703125	-0.820313	-0.570313	0.628906	3.59412	8.07422	14.791	19.9063	21.9746	-1.61133
85.8	-0.224609	6.27344	12.3113	23.4785	43.8535	78.1465	131.277	204.912	297.787	403.219	509.619	608.514								85.8	-0.997681	-0.964478	-0.704712	-0.819946	-0.579712	0.631226	3.63123	8.09412	14.8203	19.934	21.975	-1.63049
85.9	-0.238281	6.27539	12.3125	23.4805	43.8633	78.1719	131.316	204.975	297.883	403.32	509.756	608.66								85.9	-1.00195	-0.972656	-0.703125	-0.820313	-0.574219	0.646484	3.64063	8.12305	14.8571	19.9453	21.9863	-1.63281
86	-0.238281	6.26953	12.3125	23.4941	43.8789	78.2031	131.357	205.027	297.953	403.424	509.896	608.824								86	-0.998047	-0.980469	-0.71875	-0.818359	-0.578125	0.652344	3.65625	8.14648	14.8922	19.9492	21.998	-1.63672
86.1	-0.242188	6.27539	12.3223	23.4941	43.9004	78.2285	131.389	205.094	298.027	403.535	510.047	608.971								86.1	-1	-0.982422	-0.720703	-0.828125	-0.572266	0.669922	3.68164	8.19531	14.9313	19.9648	22.0156	-1.65002
86.2	-0.233643	6.27539	12.332	23.5078	43.9199	78.2598	131.449	205.164	298.109	403.65	510.203	609.135								86.2	-1	-0.982422	-0.722656	-0.818359	-0.581665	0.671875	3.68555	8.22461	14.9508	19.9941	22.0254	-1.65039
86.3	-0.248047	6.27734	12.334	23.5066	43.9316	78.2852	131.49	205.217	298.186	403.787	510.338	609.246								86.3	-1.01758	-0.982422	-0.730469	-0.830078	-0.582031	0.660522	3.70154	8.24414	14.9528	19.9961	22.0273	-1.65234
86.4	-0.257813	6.27734	12.3457	23.5215	43.9453	78.3035	131.541	205.297	298.256	403.912	510.463	609.391								86.4	-1.02893	-0.991821	-0.732056	-0.837524	-0.581665	0.668335	3.72107	8.25623	14.9629	20.0156	22.0355	-1.65979
86.5	-0.255859	6.28125	12.3398	23.5352	43.9629	78.3301	131.596	205.352	298.346	404.035	510.609	609.552								86.5	-1.03125	-0.994141	-0.742188	-0.849609	-0.574219	0.685547	3.74219	8.29297	15.0078	20.0371	22.0449	-1.66211
86.6	-0.271484	6.27148	12.3398	23.5254	43.9766	78.3574	131.654	205.395	298.43	404.141	510.742	609.688								86.6	-1.02148	-0.994141	-0.734375	-0.841797	-0.572266	0.6875	3.76367	8.34375	15.0387	20.0469	22.0625	-1.66406
86.7	-0.259766	6.28125	12.3555	23.5449	43.9961	78.3945	131.7	205.477	298.529	404.266	510.879	609.842								86.7	-1.02148	-0.992188	-0.743774	-0.831665	-0.574219	0.699219	3.77344	8.38281	15.0797	20.0645	22.0739	-1.66211
86.8	-0.261719	6.27148	12.3594	23.5469	44.0059	78.418	131.723	205.561	298.629	404.359	511.002	609.99								86.8	-1.0293	-0.994141	-0.744141	-0.849609	-0.570313	0.701172	3.79297	8.43359	15.1012	20.0781	22.0977	-1.66992
86.9	-0.275391	6.2793	12.3594	23.5527	44.0234	78.4453	131.756	205.61	298.705	404.457	511.128	610.127								86.9	-1.0293	-0.992188	-0.751953	-0.847656	-0.5625	0.708984	3.82422	8.47656	15.1442	20.0977	22.1094	-1.67188
87	-0.269531	6.2832	12.3652	23.5664	44.043	78.4648	131.809	205.67	298.795	404.576	511.24	610.273								87	-1.01953	-0.990234	-0.751953	-0.837891	-0.552734	0.720703	3.86169	8.50586	15.1637	20.1191	22.127	-1.66992
87.1	-0.28125	6.26758	12.3535	23.5664	44.0508	78.4902	131.854	205.75	298.863	404.701	511.357	610.406								87.1	-1.02112	-0.993774	-0.745728	-0.839478	-0.542603	0.728882	3.87341	8.53357	15.2094	20.1351	22.1351	-1.67151
87.2	-0.276611	6.2793	12.375	23.5859	44.0723	78.5215	131.906	205.836	298.977	404.826	511.494	610.553								87.2	-1.03711	-1.00195	-0.761719	-0.849609	-0.548828	0.720703	3.88281	8.60547	15.2516	20.1484	22.1465	-1.69104
87.3	-0.28125	6.27222	12.375	23.5918	44.075	78.5547	131.959	205.91	299.066	404.947	511.594	610.691								87.3	-1.04102	-1.02148	-0.765625	-0.859375	-0.552734	0.728516	3.91211	8.62305	15.2614	20.1543	22.1465	-1.70508
87.4	-0.277344	6.27734	12.3809	23.5957	44.0918	78.5859	132.01	205.955	299.166	405.047	511.709	610.852								87.4	-1.04883	-1.03125	-0.78125	-0.867188	-0.558594	0.732422	3.93359	8.64648	15.2614	20.168	22.1563	-1.7168
87.5	-0.294189	6.2644	12.3738	23.5906	44.0886	78.6042	132.053	206.018	299.262	405.12	511.837	610.969								87.5	-1.05078	-1.0332	-0.773438	-0.861328	-0.552734	0.740234	3.94531	8.67383	15.2906	20.1836	22.1563	-1.73047
87.6	-0.298828	6.26563	12.3652	23.5918	44.0996	78.6238	132.105	206.094	299.334	405.205	511.941	611.1								87.6	-1.05078	-1.01563	-0.771484	-0.859375	-0.550781	0.748413	3.96326	8.68555	15.3121	20.207	22.1738	-1.73047
87.7	-0.294922	6.26367	12.3789	23.5996	44.123	78.6465	132.143	206.152	299.438	405.318	512.07	611.245								87.7	-1.0426	-1.01526	-0.775024	-0.860596	-0.544556	0.765991	3.95935	8.72107	15.3281	20.2152	22.1918	-1.72424
87.8	-0.302734	6.26563	12.3691	23.6016	44.1328	78.6621	132.17	206.215	299.523	405.404	512.197	611.371								87.8	-1.05273	-1.02539	-0.783203	-0.871094	-0.552734	0.767578	3.97266	8.76367	15.3574	20.2324	22.1953	-1.74219
87.9	-0.298828	6.25977	12.375	23.614	44.1504	78.6836	132.205	206.27	299.604	405.514	512.338	611.496								87.9	-1.05078	-1.02344	-0.791016	-0.871094	-0.542969	0.787109	4.01172	8.79297	15.402	20.2461	22.2051	-1.74023
88	-0.298828	6.26953	12.3828	23.623	44.1582	78.7129	132.253	206.328	299.719	405.598	512.455	611.635								88	-1.05078	-1.01172	-0.783203	-0.869141	-0.550781	0.798828	4.02539	8.86523	15.4215	20.2559	22.2168	-1.75
88.1	-0.296875	6.26563	12.3848	23.623	44.1699	78.7324	132.287	206.395	299.795	405.705	512.588	611.766								88.1	-1.04102	-1.01172	-0.782837	-0.861328	-0.541016	0.800781	4.06091	8.86719	15.441	20.2832	22.2266	-1.75977
88.2	-0.28125	6.28516	12.3972	23.6406	44.1992	78.7637	132.338	206.449	299.924	405.805	512.736	611.91								88.2	-1.05664	-1.01953	-0.792969	-0.867188	-0.538696	0.810547	4.08594	8.91602	15.4449	20.2891	22.2281	-1.77893
88.3	-0.292969	6.27344	12.3965	23.6387	44.2031	78.7871	132.367	206.488	299.981	405.889	512.855	612.045								88.3	-1.07031	-1.02148	-0.794922	-0.878906	-0.542969	0.810547	4.11133	8.99414	15.4508	20.2969	22.2363	-1.79102
88.4	-0.291016	6.27539	12.4023	23.6504	44.2148	78.8047	132.418	206.529	300.053	405.984	512.967	612.174								88.4	-1.07031	-1.02148	-0.792969	-0.878906	-0.533203	0.820313	4.13477	9.07422	15.4707	20.3242	22.2383	-1.79102
88.5	-0.292969	6.27344	12.4121	23.6582	44.2285	78.834	132.441	206.59	300.137	406.078	513.096	612.314								88.5	-1.08167	-1.02307	-0.796509	-0.882446	-0.53479	0.826538	4.14294	9.22339	15.4883	20.3246	22.2445	-1.80237
88.6	-0.307861	6.26563	12.3984	23.6602	44.2305	78.8621	132.469	206.66	300.223	406.186	513.207	612.434								88.6	-1.08984	-1.03125	-0.8125	-0.886719	-0.550781	0.822266	4.15466	9.38281	15.5016	20.3359	22.248	-1.82031
88.7	-0.308594	6.27148	12.4043	23.6699	44.25	78.8828	132.494	206.715	300.332	406.285	513.32	612.561								88.7	-1.08203	-1.0332	-0.804688	-0.880859	-0.552734	0.830078	4.16992	9.52148	15.5192	20.3457	22.2559	-1.83203
88.8	-0.298828	6.27148	12.4219	23.6777	44.2695	78.9063	132.533	206.789	300.406	406.389	513.441	612.703								88.8	-1.09766	-1.04102	-0.820313	-0.886719	-0.552734	0.820679	4.20313	9.60352	15.5426	20.3652	22.2656	-1.83984
88.9	-0.298828	6.27734	12.4141	23.6758	44.2715	78.9238	132.574	206.855	300.482	406.494	513.557	612.834								88.9	-1.11133	-1.05273	-0.824219	-0.890625	-0.552734	0.826172	4.19336	9.70313	15.5602	20.375	22.2656	-1.8418
89	-0.302734	6.27734	12.418	23.6816	44.2813	78.9434	132.6	206.899	300.572	406.574	513.666	612.97								89	-1.11133	-1.05273	-0.814453	-0.888672	-0.542969	0.845703	4.22266	9.75195	15.611	20.3848	22.2734	-1.83984
89.1	-0.304688	6.26563	12.418	23.6855	44.2891	78.957	132.622	206.957	300.641	406.68	513.773	613.096								89.1	-1.09924	-1.0426	-0.812134	-0.889893	-0.540649	0.859741	4.24451	9.75232	15.6582	20.4047	22.2953	-1.85083
89.2	-0.318359	6.26758	12.418	23.6855	44.291	78.9805	132.648	207.004	300.713	406.775	513.878	613.225								89.2	-1.09961	-1.04297	-0.804688	-0.892578	-0.533203	0.869141	4.25037	9.66406	15.691	20.4254	22.2969	-1.85156
89.3	-0.306641	6.26636	12.4199	23.6973	44.2996	79.0098	132.699	207.074	300.799	406.881	513.984	613.357								89.3	-1.09961	-1.04297	-0.8125	-0.890625	-0.523438	0.878906	4.27344	9.58984	15.6914	20.4473	22.3145	-1.85352
89.4	-0.316406	6.26758	12.4199	23.6973	44.3008	79.0352	132.73	207.137	300.889	406.986	514.084	613.477								89.4	-1.08984	-1.0332	-0.804688	-0.880859	-0.511719	0.878906	4.2832	9.55469	15.7008	20.4746	22.3164	-1.85156
89.5	-0.327393	6.2605	12.4207	23.696	44.3152	79.0483	132.753	207.2	300.977	407.069	514.202	613.591								89.5	-1.09961	-1.04297	-0.822266	-0.900391	-0.513672	0.898438	4.30273	9.5332	15.7106	20.4766	22.3242	-1.87109
89.6	-0.326172	6.25586	12.4102	23.6941	44.3301	79.0723	132.795	207.248	301.053	407.166	514.309	613.721								89.6	-1.08984	-1.0332	-0.814453	-0.898438	-0.501953	0.900391	4.32422	9.5332	15.7496	20.4961	22.3359	-1.87305
89.7	-0.326172	6.26563	12.416	23.709	44.3496	79.0938	132.838	207.314	301.143	407.275	514.4	613.881								89.7	-1.08984	-1.0332	-0.814453	-0.908203	-0.5	0.910156	4.35193	9.54297	15.7633	20.5059	22.3551	-1.87109
89.8	-0.320313	6.26953	12.4258	23.7207	44.3633	79.1133	132.885	207.375	301.223	407.365	514.508	614.016								89.8	-1.10742	-1.0332	-0.822266	-0.910156	-0.519531	0.910156	4.37109	9.54297	15.7891	20.5352	22.3477	-1.88086
89.9	-0.337158	6.25586	12.4258	23.7207	44.3594	79.1328	132.908	207.414	301.287	407.455	514.617	614.15								89.9	-1.11096	-1.03479	-0.825806	-0.90979	-0.513306	0.916382	4.38904	9.54138	15.8203	20.5453	22.3636	-1.87463
90	-0.332031	6.26563	12.4453	23.7344	44.3848	79.1641	132.949	207.475	301.383	407.574	514.746	614.285								90	-1.10156	-1.03516	-0.826172	-0.902344	-0.511719	0.928101	4.41992	9.55078	15.8766	20.5645	22.375	-1.88281
90.1	-0.333984	6.26953	12.4421	23.7344	44.3848	79.1836	132.994	207.543	301.447	407.67	514.852	614.398								90.1	-1.10742	-1.04883	-0.829712	-0.90625	-0.509766	0.921875	4.42578	9.54492	15.9137	20.5781	22.3789	-1.88867
90.2	-0.337891	6.25977	12.4336	23.7344	44.3945	79.2031	133.025	207.584	301.504	407.775	514.951	614.531								90.2	-1.10938	-1.03516	-0.833984	-0.919556	-0.501953	0.9375	4.44336	9.54297	15.9586	20.5879	22.3965	-1.89026
90.3	-0.347656	6.25586	12.4375	23.7402	44.4004	79.2207	133.059	207.654	301.568	407.875	515.068	614.664								90.3	-1.10938	-1.0332	-0.824219	-0.912109	-0.492188	0.949219	4.47266	9.55273	16.0114	20.6152	22.4063	-1.89258
90.4	-0.351563	6.25977	12.4434	23.7441	44.4199	79.2344	133.107	207.705	301.645	407.965	515.162	614.785								90.4	-1.10901	-1.0332	-0.832031	-0.919922	-0.482422	0.949219	4.49451	9.5625	16.0426	20.6367	22.4258	-1.90039
90.5	-0.347656	6.26563	12.457	23.7598	44.4395	79.2637	133.139	207.77	301.744	408.07	515.277	614.92								90.5	-1.10193	-1.0332	-0.824219	-0.912109	-0.482056	0.960938	4.50977	9.5625	16.0719	20.6563	22.4375	-1.89258
90.6	-0.341797	6.26563	12.4648	23.7715	44.4551	79.291	133.184	207.824	301.809	408.164	515.371	615.045								90.6	-1.09924	-1.0332	-0.824219	-0.910156	-0.472656	0.978516	4.52344	9.60352	16.0996	20.6777	22.4551	-1.90039
90.7	-0.34375	6.26953	12.4629	23.7754	44.4551	79.3171	133.213	207.879	301.867	408.258	515.473	615.146								90.7	-1.10352	-1.03516	-0.816406	-0.902344	-0.464844	0.978516	4.55078	9.60352	16.1305	20.6953	22.4648	-1.89453
90.8	-0.357422	6.25977	12.4551	23.7754	44.4609	79.334	133.238	207.926	301.934	408.346	515.598	615.246								90.8	-1.10315	-1.02307	-0.823853	-0.900024	-0.464478	0.99646	4.56287	9.65271	16.1895	20.7152	22.4652	-1.90198
90.9	-0.351563	6.25	12.459	23.7715	44.4746	79.3496	133.275	207.979	302.004	408.436	515.701	615.365								90.9	-1.09375	-1.02344	-0.818359	-0.910156	-0.455078	1.00781	4.58984	9.69141	16.2184	20.7324	22.4824	-1.90234
91	-0.357422	6.26367	12.459	23.7754	44.4805	79.373	133.309	208.035	302.074	408.525	515.801	615.477								91	-1.09961	-1.0293	-0.820313	-0.916016	-0.458984	1.01367	4.60547	9.72656	16.2438	20.748	22.4785	-1.91016
91.1	-0.361328	6.26172	12.4746	23.7813	44.4844	79.3926	133.346	208.105	302.164	408.605	515.908	615.582								91.1	-1.11133	-1.04102	-0.833984	-0.927734	-0.472656	1.01172	4.62146	9.73438	16.2516	20.75	22.4766	-1.91992
91.2	-0.348877	6.26758	12.4883	23.8008	44.5117	79.4238	133.389	208.166	302.244	408.705	516.031	615.695								91.2	-1.11914	-1.04102	-0.832031	-0.917969	-0.470703	1.0293	4.65234	9.77344	16.2614	20.7754	22.4941	-1.92188
91.3	-0.341797	6.26758	12.4785	23.8047	44.5156	79.4434	133.426	208.219	302.324	408.795	516.117	615.795								91.3	-1.11133	-1.04102	-0.833984	-0.919922	-0.462891	1.02966	4.68164	9.80469	16.2617	20.7969	22.5078	-1.91992
91.4	-0.347656	6.27734	12.4844	23.8105	44.5215	79.4648	133.439	208.266	302.424	408.875	516.217	615.912								91.4	-1.11133	-1.04102	-0.832031	-0.919556	-0.460938	1.03906	4.71289	9.82422	16.2809	20.8164	22.5172	-1.92188
91.5	-0.357422	6.26563	12.4812	23.8164	44.5254	79.4844	133.469	208.33	302.459	408.949	516.352	616.02								91.5	-1.11292	-1.0426	-0.825806	-0.921509	-0.462524	1.04724	4.72302	9.83435	16.2813	20.8363	22.5277	-1.92151
91.6	-0.347656	6.26758	12.4824	23.832	44.541	79.5137	133.51	208.389	302.514	409.039	516.468	616.141								91.6	-1.11328	-1.04297	-0.826172	-0.919922	-0.453125	1.06836	4.75195	9.86133	16.2789	20.8457	22.5371	-1.93164
91.7	-0.351563	6.26758	12.498	23.8418	44.5449	79.5242	133.548	208.445	302.594	409.115	516.572	616.266								91.7	-1.12695	-1.06055	-0.833984	-0.939453	-0.478516	1.05078	4.75391	9.875	16.3024	20.8477	22.5293	-1.96057
91.8	-0.332031	6.27734	12.5039	23.8555	44.5703	79.5488	133.584	208.496	302.684	409.205	516.697	616.4								91.8	-1.12305	-1.05469	-0.824219	-0.921875	-0.464844	1.07422	4.77966	9.91016	16.3086	20.873	22.5527	-1.94727
91.9	-0.337891	6.28711	12.5137	23.8516	44.575	79.5781	133.607	208.538	302.764	409.281	516.781	616.535								91.9	-1.12109	-1.05273	-0.814453	-0.919922	-0.460938	1.07813	4.80078	9.94336	16.3356	20.9023	22.5742	-1.95313
92	-0.347656	6.28711	12.5176	23.8613	44.5898	79.5918	133.645	208.574	302.844	409.359	516.898	616.66								92	-1.13086	-1.0625	-0.824219	-0.929688	-0.472656	1.08008	4.82031	9.96289	16.3395	20.9063	22.5664	-1.97266
92.1	-0.332031	6.29102	12.5176	23.8906	44.6035	79.623	133.688	208.654	302.914	409.445	517.008	616.785								92.1	-1.13867	-1.06055	-0.830078	-0.929688	-0.478516	1.07227	4.82422	9.97656	16.3395	20.918	22.5684	-1.98047
92.2	-0.328125	6.29297	12.5234	23.9004	44.6191	79.6328	133.707	208.713	302.973	409.523	517.111	616.904								92.2	-1.14026	-1.06213	-0.833618	-0.931274	-0.482056	1.08044	4.85193	10.014	16.3398	20.9359	22.5844	-1.97229
92.3	-0.322266	6.30078	12.543	23.9102	44.6387	79.668	133.744	208.758	303.063	409.625	517.217	617.039								92.3	-1.14063	-1.07227	-0.841797	-0.939453	-0.490234	1.06873	4.86328	10.0234	16.3395	20.9355	22.5859	-1.99023
92.4	-0.328125	6.30664	12.5371	23.9199	44.6543	79.6934	133.777	208.803	303.123	409.693	517.326	617.164								92.4	-1.14063	-1.08203	-0.84375	-0.941406	-0.482422	1.08594	4.88281	10.0625	16.359	20.9551	22.6055	-1.98242
92.5	-0.322266	6.30664	12.5332	23.9316	44.6602	79.709	133.805	208.844	303.184	409.783	517.445	617.264								92.5	-1.13867	-1.08984	-0.849609	-0.947266	-0.490234	1.0918	4.90271	10.0762	16.3727	20.957	22.6094	-1.98828
92.6	-0.316406	6.31836	12.5547	23.9473	44.6816	79.7441	133.84	208.898	303.279	409.875	517.553	617.381								92.6	-1.14063	-1.08398	-0.84375	-0.949219	-0.491821	1.09961	4.91406	10.1133	16.3824	20.9668	22.6172	-1.98242
92.7	-0.316406	6.3125	12.5488	23.9375	44.6895	79.7559	133.863	208.93	303.35	409.949	517.631	617.5								92.7	-1.14844	-1.08203	-0.833984	-0.951172	-0.484375	1.09961	4.93164	10.125	16.4117	20.9863	22.627	-1.99023
92.8	-0.326172	6.31836	12.5488	23.9363	44.6914	79.7656	133.887	208.965	303.422	410.016	517.732	617.596								92.8	-1.15039	-1.0918	-0.84375	-0.949219	-0.501953	1.10742	4.95313	10.1445	16.4297	20.9961	22.6172	-1.99219
92.9	-0.337158	6.3125	12.5449	23.9414	44.7051	79.7754	133.916	209.016	303.496	410.086	517.818	617.701								92.9	-1.15039	-1.0918	-0.843384	-0.948853	-0.492188	1.10938	4.97461	10.1641	16.4606	21.0156	22.6348	-2
93	-0.341797	6.30859	12.5566	23.9355	44.7051	79.7937	133.957	209.055	303.555	410.195	517.929	617.805								93	-1.15198	-1.09338	-0.835571	-0.942993	-0.491821	1.11951	4.9906	10.1918	16.5	21.0238	22.6547	-2.00317
93.1	-0.328125	6.32813	12.5605	23.9512	44.7227	79.8301	134.01	209.119	303.615	410.285	518.023	617.895								93.1	-1.16016	-1.10156	-0.84375	-0.951172	-0.494141	1.12695	5.01013	10.2129	16.5387	21.0449	22.6719	-1.99609
93.2	-0.337891	6.32227	12.5605	23.9551	44.7266	79.8535	134.012	209.17	303.693	410.369	518.113	617.988								93.2	-1.17188	-1.11328	-0.855469	-0.960938	-0.494141	1.12891	5.02148	10.2246	16.5875	21.0371	22.6758	-2.01367
93.3	-0.337891	6.31836	12.5508	23.9551	44.7363	79.873	134.045	209.211	303.766	410.445	518.193	618.103								93.3	-1.17773	-1.11914	-0.859375	-0.966797	-0.498047	1.13281	5.02344	10.2461	16.6324	21.0391	22.6699	-2.00391
93.4	-0.332031	6.32813	12.5605	23.9707	44.7617	79.8848	134.1	209.256	303.836	410.535	518.299	618.207								93.4	-1.16992	-1.11328	-0.863281	-0.960938	-0.501953	1.14844	5.05273	10.2754	16.6617	21.0547	22.6855	-2
93.5	-0.337891	6.32104	12.5566	23.9824	44.7754	79.8945	134.119	209.295	303.885	410.615	518.398	618.313								93.5	-1.16992	-1.11133	-0.871094	-0.958984	-0.5	1.16052	5.05469	10.3047	16.691	21.0762	22.6973	-2.00195
93.6	-0.330078	6.31641	12.5664	23.9824	44.7832	79.9297	134.145	209.34	303.945	410.701	518.463	618.416								93.6	-1.17773	-1.11133	-0.863281	-0.960938	-0.492188	1.16797	5.08398	10.3457	16.6816	21.0977	22.707	-2
93.7	-0.335938	6.32617	12.5664	24.002	44.7859	79.9453	134.17	209.387	304.006	410.785	518.549	618.516								93.7	-1.16211	-1.10352	-0.855469	-0.951172	-0.474609	1.1875	5.10974	10.3926	16.7086	21.1152	22.7246	-1.98438
93.8	-0.339844	6.32617	12.5691	24.002	44.791	79.9609	134.195	209.445	304.064	410.875	518.643	618.613								93.8	-1.16956	-1.11096	-0.853149	-0.956665	-0.482056	1.18982	5.12341	10.4164	16.7324	21.1176	22.7347	-1.99963
93.9	-0.326172	6.33594	12.5742	24.0215	44.8105	79.9844	134.238	209.506	304.125	410.986	518.732	618.727								93.9	-1.17188	-1.11328	-0.863281	-0.951172	-0.482422	1.20703	5.16016	10.4434	16.7789	21.1348	22.7539	-2.00195
94	-0.330078	6.33008	12.5781	24.0313	44.8203	80.0098	134.266	209.566	304.186	411.055	518.828	618.822								94	-1.17969	-1.11328	-0.865234	-0.958618	-0.474609	1.21875	5.19141	10.4727	16.8024	21.1445	22.7656	-2.00391
94.1	-0.335938	6.32617	12.584	24.0254	44.8242	80.0254	134.299	209.637	304.234	411.125	518.922	618.926								94.1	-1.1875	-1.11914	-0.861328	-0.96875	-0.488281	1.22266	5.21484	10.498	16.8125	21.1484	22.7695	-2.00781
94.2	-0.326172	6.3457	12.5879	24.041	44.8398	80.0547	134.336	209.686	304.305	411.205	519.018	619.055								94.2	-1.18945	-1.13086	-0.873047	-0.978516	-0.490234	1.22852	5.22656	10.5062	16.8375	21.1563	22.777	-2.02148
94.3	-0.335938	6.33984	12.5879	24.0293	44.8379	80.0645	134.354	209.73	304.338	411.27	519.096	619.141								94.3	-1.18945	-1.13086	-0.871094	-0.970703	-0.490234	1.23047	5.24414	10.5332	16.8805	21.168	22.7891	-2.0293
94.4	-0.337158	6.33594	12.5957	24.0313	44.8418	80.0742	134.375	209.766	304.365	411.336	519.178	619.232								94.4	-1.19104	-1.14417	-0.864868	-0.970337	-0.482056	1.24841	5.25073	10.5726	16.9121	21.1761	22.8051	-2.03088
94.5	-0.332031	6.3457	12.6055	24.0508	44.8613	80.1042	134.41	209.836	304.455	411.416	519.291	619.346								94.5	-1.19141	-1.14453	-0.865234	-0.970703	-0.490234	1.25	5.27344	10.6016	16.9196	21.1855	22.8164	-2.03284
94.6	-0.332031	6.35156	12.6094	24.0508	44.8652	80.1191	134.428	209.875	304.535	411.484	519.378	619.445								94.6	-1.18945	-1.14453	-0.863281	-0.962891	-0.472656	1.25977	5.29297	10.6309	16.9606	21.2051	22.8262	-2.04297
94.7	-0.328125	6.35547	12.6055	24.0625	44.8711	80.1484	134.465	209.916	304.605	411.555	519.482	619.551								94.7	-1.17383	-1.13477	-0.855469	-0.949219	-0.462891	1.27734	5.31055	10.6719	16.9801	21.2246	22.8535	-2.02539
94.8	-0.332031	6.36719	12.6094	24.0625	44.8906	80.1602	134.494	209.965	304.674	411.625	519.568	619.654								94.8	-1.18945	-1.15234	-0.861328	-0.96875	-0.480103	1.27148	5.32422	10.6934	16.9821	21.2168	22.8477	-2.03906
94.9	-0.324219	6.36523	12.6094	24.0703	44.9043	80.1777	134.531	210.01	304.738	411.699	519.666	619.77								94.9	-1.19141	-1.16406	-0.861328	-0.958984	-0.474609	1.28906	5.3324	10.7012	16.9902	21.2246	22.8457	-2.05078
95	-0.337891	6.35742	12.6094	24.0723	44.9102	80.1895	134.564	210.039	304.805	411.771	519.748	619.871								95	-1.19141	-1.16406	-0.863281	-0.958984	-0.464844	1.29919	5.35156	10.7227	16.9899	21.2461	22.8652	-2.05078
95.1	-0.332031	6.36719	12.6152	24.0918	44.9238	80.2227	134.598	210.096	304.865	411.865	519.861	619.975								95.1	-1.19727	-1.1543	-0.851563	-0.957031	-0.460938	1.30859	5.36523	10.7559	17.0016	21.2578	22.8691	-2.04102
95.2	-0.328125	6.36719	12.6094	24.0918	44.9316	80.2402	134.625	210.135	304.924	411.936	519.922	620.084								95.2	-1.18127	-1.15393	-0.853149	-0.960205	-0.452759	1.30896	5.38318	10.7836	17.0293	21.266	22.8773	-2.05042
95.3	-0.332031	6.36719	12.6152	24.0957	44.9414	80.2539	134.658	210.176	304.984	412.025	520.027	620.174								95.3	-1.19727	-1.16406	-0.862915	-0.972656	-0.462891	1.30859	5.38281	10.793	17.0504	21.2656	22.8945	-2.07031
95.4	-0.328125	6.37695	12.625	24.1113	44.9551	80.2734	134.693	210.236	305.055	412.115	520.131	620.279								95.4	-1.20703	-1.17188	-0.873047	-0.978516	-0.46875	1.30078	5.38477	10.8164	17.0621	21.2676	22.8984	-2.07031
95.5	-0.322266	6.37109	12.6289	24.1211	44.9609	80.2949	134.719	210.279	305.125	412.189	520.211	620.375								95.5	-1.21875	-1.18359	-0.875	-0.990234	-0.472656	1.30859	5.41052	10.834	17.0641	21.2656	22.8965	-2.08008
95.6	-0.333984	6.36133	12.6191	24.125	44.9648	80.3184	134.732	210.311	305.168	412.26	520.291	620.459								95.6	-1.22656	-1.20117	-0.882813	-0.998047	-0.470703	1.31055	5.41406	10.8457	17.0719	21.2793	22.8984	-2.09766
95.7	-0.318359	6.37891	12.6367	24.127	44.9766	80.3359	134.768	210.373	305.232	412.336	520.402	620.547								95.7	-1.22852	-1.20313	-0.875	-1.00195	-0.462891	1.32031	5.44141	10.8828	17.0996	21.2871	22.9141	-2.1012
95.8	-0.324219	6.37891	12.6296	24.1328	44.9824	80.3613	134.797	210.412	305.285	412.406	520.482	620.663								95.8	-1.22034	-1.20471	-0.884399	-0.999634	-0.47229	1.3363	5.47107	10.9027	17.1289	21.2953	22.9261	-2.1051
95.9	-0.328125	6.37891	12.6348	24.1445	44.9922	80.377	134.82	210.447	305.326	412.477	520.578	620.748								95.9	-1.2207	-1.20508	-0.886719	-1	-0.464844	1.32813	5.48242	10.9219	17.1207	21.3047	22.9434	-2.10352
96	-0.33252	6.39136	12.6375	24.1401	45.0066	80.3953	134.85	210.51	305.358	412.559	520.649	620.817								96	-1.2207	-1.20508	-0.884766	-1	-0.455078	1.33789	5.5	10.9336	17.1305	21.3145	22.9551	-2.10352
96.1	-0.341797	6.38672	12.6426	24.1406	45.0215	80.4043	134.859	210.539	305.414	412.615	520.721	620.896								96.1	-1.20898	-1.20313	-0.875	-0.998047	-0.451172	1.35938	5.51367	10.9531	17.1403	21.3262	22.9668	-2.11133
96.2	-0.328125	6.39063	12.6465	24.1602	45.0352	80.4297	134.889	210.576	305.494	412.684	520.797	621.016								96.2	-1.20898	-1.19336	-0.875	-1.00781	-0.441406	1.36133	5.5332	10.9766	17.152	21.3262	22.9766	-2.10352
96.3	-0.337891	6.38672	12.6367	24.1484	45.0352	80.4363	134.91	210.609	305.537	412.758	520.885	621.086								96.3	-1.19922	-1.19336	-0.882813	-1	-0.441406	1.37891	5.56091	10.9941	17.1891	21.3457	22.9863	-2.11133
96.4	-0.341797	6.38672	12.6445	24.1504	45.041	80.4492	134.938	210.646	305.594	412.824	520.947	621.195								96.4	-1.19922	-1.19336	-0.884766	-0.989868	-0.439453	1.38904	5.57227	11.0234	17.2203	21.3457	22.9961	-2.12109
96.5	-0.337891	6.38672	12.6445	24.1504	45.0437	80.4727	134.969	210.695	305.623	412.885	521.031	621.291								96.5	-1.20898	-1.20313	-0.884766	-1.00977	-0.441406	1.37891	5.58203	11.0332	17.2207	21.3457	22.9941	-2.12891
96.6	-0.341797	6.39648	12.6445	24.1602	45.0488	80.4883	134.988	210.739	305.703	412.955	521.102	621.385								96.6	-1.21057	-1.20471	-0.886353	-1.01135	-0.433228	1.39685	5.59216	11.0531	17.2402	21.3558	22.9945	-2.13245
96.7	-0.328125	6.40625	12.6641	24.1797	45.0703	80.5137	135.027	210.793	305.76	413.025	521.197	621.48								96.7	-1.21094	-1.20508	-0.882813	-1.00977	-0.431641	1.4082	5.62891	11.0645	17.2594	21.3652	23.0039	-2.13086
96.8	-0.332031	6.40625	12.6582	24.1895	45.0742	80.5234	135.064	210.834	305.814	413.088	521.26	621.584								96.8	-1.21094	-1.19727	-0.884766	-1.00977	-0.433594	1.41602	5.64063	11.082	17.2789	21.3828	23.0039	-2.14221
96.9	-0.333984	6.41016	12.668	24.2031	45.084	80.5469	135.092	210.877	305.867	413.154	521.344	621.648								96.9	-1.22815	-1.2207	-0.902344	-1.01953	-0.449219	1.41016	5.64258	11.0957	17.2809	21.377	23.0074	-2.16211
97	-0.341797	6.40039	12.6641	24.1992	45.0898	80.5586	135.104	210.908	305.924	413.234	521.417	621.75								97	-1.23242	-1.2168	-0.912109	-1.0293	-0.443359	1.41992	5.67188	11.1035	17.2906	21.377	23.0078	-2.16211
97.1	-0.341797	6.39648	12.6582	24.2051	45.084	80.5742	135.139	210.934	305.984	413.295	521.502	621.865								97.1	-1.23047	-1.2207	-0.902344	-1.02734	-0.431641	1.42969	5.69177	11.1348	17.3317	21.3945	23.0098	-2.15234
97.2	-0.337891	6.40625	12.6641	24.2109	45.0898	80.584	135.148	210.984	306.043	413.379	521.602	621.945								97.2	-1.23047	-1.22266	-0.892578	-1.01953	-0.421875	1.44141	5.7207	11.1543	17.3629	21.4063	23.0059	-2.16016
97.3	-0.337891	6.41016	12.6621	24.2188	45.1133	80.5977	135.189	211.008	306.088	413.459	521.695	622.023								97.3	-1.23047	-1.22266	-0.892578	-1.00781	-0.410156	1.44922	5.74219	11.1758	17.3711	21.4063	23.0078	-2.16016
97.4	-0.347656	6.40625	12.6641	24.2148	45.1133	80.6094	135.215	211.039	306.143	413.521	521.777	622.113								97.4	-1.23206	-1.22424	-0.894165	-1.01099	-0.401978	1.46912	5.76013	11.2035	17.3887	21.4144	23.0258	-2.1637
97.5	-0.341797	6.40625	12.6582	24.2051	45.1191	80.6238	135.238	211.074	306.193	413.574	521.861	622.189								97.5	-1.22266	-1.22461	-0.894531	-1.00977	-0.392578	1.47656	5.78125	11.2422	17.3981	21.4258	23.0273	-2.16211
97.6	-0.347656	6.40625	12.6641	24.2109	45.1309	80.6387	135.259	211.125	306.254	413.645	521.951	622.283								97.6	-1.23047	-1.22266	-0.892578	-1.01758	-0.390625	1.47266	5.80273	11.2559	17.4098	21.4355	23.0195	-2.16992
97.7	-0.351563	6.40039	12.6738	24.2148	45.1309	80.6523	135.277	211.164	306.303	413.715	522.031	622.354								97.7	-1.23242	-1.22461	-0.894531	-1.01953	-0.392212	1.48828	5.82227	11.2754	17.4567	21.4453	23.0254	-2.18164
97.8	-0.337891	6.40625	12.6777	24.2148	45.1543	80.6816	135.324	211.205	306.383	413.785	522.117	622.46								97.8	-1.22266	-1.23242	-0.892578	-1.0293	-0.384766	1.49805	5.8418	11.293	17.4801	21.4453	23.0371	-2.18164
97.9	-0.341797	6.41602	12.6836	24.2207	45.1602	80.6992	135.348	211.238	306.443	413.863	522.211	622.555								97.9	-1.23047	-1.23438	-0.894531	-1.0293	-0.375	1.50818	5.86133	11.3242	17.5094	21.4551	23.0371	-2.18127
98	-0.348877	6.41602	12.6895	24.2234	45.1797	80.7227	135.377	211.285	306.514	413.924	522.281	622.645								98	-1.23047	-1.2207	-0.892578	-1.02734	-0.363281	1.51758	5.89258	11.3535	17.5211	21.4762	23.0469	-2.18164
98.1	-0.349609	6.41016	12.6726	24.2246	45.1836	80.7266	135.383	211.328	306.568	413.979	522.342	622.709								98.1	-1.23987	-1.2301	-0.900024	-1.02893	-0.368774	1.52966	5.91284	11.3656	17.5332	21.4789	23.0394	-2.18909
98.2	-0.359375	6.40625	12.6738	24.2148	45.1836	80.7344	135.398	211.365	306.633	414.035	522.412	622.781								98.2	-1.24219	-1.24219	-0.914063	-1.03906	-0.373047	1.51953	5.90234	11.373	17.5485	21.4844	23.0371	-2.21094
98.3	-0.363281	6.40625	12.668	24.2207	45.1914	80.75	135.414	211.404	306.674	414.088	522.471	622.865								98.3	-1.24219	-1.24219	-0.904297	-1.04065	-0.363281	1.53711	5.91211	11.3965	17.5817	21.4961	23.0449	-2.21094
98.4	-0.341797	6.42578	12.6836	24.2344	45.2207	80.7734	135.459	211.455	306.732	414.145	522.561	622.955								98.4	-1.24219	-1.23242	-0.904297	-1.0332	-0.353516	1.54883	5.94141	11.4238	17.5898	21.5078	23.0469	-2.2207
98.5	-0.353516	6.42969	12.6816	24.2246	45.2188	80.7773	135.473	211.482	306.777	414.189	522.625	623.035								98.5	-1.23242	-1.24023	-0.904297	-1.04102	-0.351563	1.56641	5.96094	11.4531	17.6266	21.5176	23.0645	-2.21289
98.6	-0.361328	6.42578	12.6738	24.2246	45.2207	80.7891	135.499	211.516	306.824	414.266	522.688	623.105								98.6	-1.23242	-1.24219	-0.894531	-1.0293	-0.34375	1.58008	5.98242	11.4746	17.6598	21.5352	23.0664	-2.2207
98.7	-0.355469	6.4375	12.6895	24.252	45.2363	80.8164	135.525	211.566	306.895	414.33	522.773	623.197								98.7	-1.24219	-1.23438	-0.904297	-1.03906	-0.34375	1.56836	5.99219	11.4941	17.6598	21.5371	23.0645	-2.23047
98.8	-0.349609	6.4375	12.6953	24.252	45.2324	80.832	135.564	211.602	306.936	414.402	522.844	623.277								98.8	-1.24377	-1.23401	-0.903564	-1.04065	-0.343384	1.5863	6.01208	11.5121	17.6855	21.5453	23.0648	-2.23206
98.9	-0.355469	6.44141	12.6895	24.2559	45.2422	80.8445	135.59	211.637	306.996	414.477	522.922	623.363								98.9	-1.22461	-1.22461	-0.90625	-1.04102	-0.333984	1.59766	6.03906	11.5313	17.6891	21.5625	23.0739	-2.23242
99	-0.365234	6.4375	12.6953	24.2617	45.2637	80.8594	135.609	211.678	307.035	414.521	523.008	623.438								99	-1.24023	-1.24219	-0.914063	-1.05859	-0.341797	1.58984	6.03162	11.5449	17.6891	21.5566	23.0586	-2.24219
99.1	-0.361328	6.44141	12.6934	24.2754	45.2676	80.8789	135.639	211.721	307.08	414.596	523.086	623.516								99.1	-1.24023	-1.24219	-0.914063	-1.05859	-0.330078	1.59766	6.05469	11.584	17.7203	21.5664	23.0586	-2.25159
99.2	-0.369141	6.4375	12.6953	24.2773	45.2832	80.8848	135.65	211.768	307.125	414.666	523.172	623.607								99.2	-1.23828	-1.24219	-0.912109	-1.03906	-0.322266	1.60156	6.08008	11.6055	17.7379	21.584	23.0664	-2.25
99.3	-0.365234	6.4375	12.7012	24.2832	45.293	80.9102	135.676	211.807	307.166	414.721	523.242	623.697								99.3	-1.24219	-1.24414	-0.923828	-1.04688	-0.322266	1.60938	6.10156	11.625	17.7594	21.5879	23.0586	-2.26953
99.4	-0.366455	6.44727	12.707	24.3027	45.3066	80.9355	135.719	211.852	307.225	414.756	523.322	623.807								99.4	-1.24023	-1.23242	-0.914063	-1.0293	-0.3125	1.62891	6.11328	11.6543	17.7809	21.5977	23.0762	-2.27148
99.5	-0.376953	6.45313	12.7051	24.3066	45.3066	80.9395	135.734	211.887	307.279	414.811	523.377	623.877								99.5	-1.23987	-1.24182	-0.923462	-1.03833	-0.312134	1.62146	6.13123	11.6566	17.793	21.5883	23.0687	-2.27893
99.6	-0.386719	6.44922	12.6973	24.3066	45.3223	80.9512	135.756	211.932	307.314	414.887	523.473	623.957								99.6	-1.24414	-1.24609	-0.927734	-1.02539	-0.306641	1.63477	6.13867	11.6992	17.7965	21.6016	23.0723	-2.28516
99.7	-0.380859	6.44336	12.7012	24.3027	45.325	80.9648	135.781	211.967	307.355	414.932	523.543	624.037								99.7	-1.25	-1.24219	-0.933594	-1.0293	-0.308594	1.65039	6.14648	11.7168	17.793	21.6074	23.0684	-2.28906
99.8	-0.376953	6.44922	12.7	24.3223	45.3301	80.9902	135.811	212.018	307.414	414.977	523.633	624.133								99.8	-1.24219	-1.24414	-0.925781	-1.0293	-0.302734	1.66992	6.16992	11.752	17.818	21.623	23.0742	-2.30078
99.9	-0.380859	6.44336	12.7051	24.3262	45.3516	81.0059	135.84	212.041	307.465	415.027	523.713	624.195								99.9	-1.24219	-1.23438	-0.933594	-1.0293	-0.300781	1.67773	6.18982	11.7637	17.8199	21.625	23.0859	-2.30078
100	-0.371094	6.45508	12.7051	24.3223	45.3555	81.0156	135.857	212.076	307.516	415.086	523.783	624.275								100	-1.24219	-1.24414	-0.945313	-1.03906	-0.302734	1.6781	6.20117	11.793	17.8297	21.6328	23.084	-2.3125
100.1	-0.376953	6.45313	12.709	24.3262	45.3516	81.0313	135.88	212.1	307.555	415.146	523.832	624.352								100.1	-1.25	-1.25195	-0.943359	-1.04688	-0.298828	1.67969	6.21289	11.7949	17.8512	21.6367	23.0859	-2.31836
100.2	-0.371094	6.44922	12.709	24.3223	45.3613	81.0437	135.904	212.135	307.605	415.197	523.896	624.445								100.2	-1.26331	-1.25549	-0.946899	-1.0426	-0.304321	1.6781	6.21912	11.8129	17.8594	21.6543	23.0844	-2.34302
100.3	-0.376953	6.4519	12.7148	24.3367	45.3809	81.0605	135.93	212.186	307.654	415.277	523.973	624.535								100.3	-1.26172	-1.25391	-0.953125	-1.03906	-0.300781	1.67969	6.24219	11.834	17.8629	21.6582	23.0938	-2.35156
100.4	-0.371094	6.44727	12.7246	24.332	45.3848	81.0742	135.965	212.225	307.705	415.346	524.033	624.602								100.4	-1.25195	-1.24219	-0.945313	-1.03906	-0.291016	1.69727	6.26172	11.8633	17.8707	21.668	23.0957	-2.34375
100.5	-0.384033	6.44019	12.7117	24.3289	45.3835	81.0828	135.971	212.259	307.764	415.409	524.106	624.669								100.5	-1.2793	-1.25977	-0.951172	-1.05823	-0.298828	1.70117	6.26563	11.8672	17.873	21.6699	23.0859	-2.35938
100.6	-0.392578	6.44531	12.6973	24.3203	45.3887	81.0918	135.994	212.293	307.797	415.459	524.17	624.754								100.6	-1.27148	-1.25391	-0.960938	-1.05859	-0.291016	1.70898	6.2832	11.8945	17.9	21.6777	23.0859	-2.37109
100.7	-0.398438	6.43945	12.7031	24.3301	45.3945	81.0977	136.018	212.328	307.84	415.506	524.211	624.824								100.7	-1.2793	-1.24219	-0.962891	-1.05859	-0.290649	1.7207	6.32263	11.9141	17.9196	21.6953	23.0953	-2.37109
100.8	-0.402344	6.43555	12.707	24.3301	45.4004	81.1191	136.049	212.363	307.883	415.596	524.287	624.924								100.8	-1.28125	-1.25195	-0.962891	-1.06836	-0.292969	1.71875	6.33984	11.9355	17.9313	21.6973	23.0879	-2.37305
100.9	-0.392578	6.44531	12.7129	24.3496	45.4199	81.1484	136.074	212.414	307.943	415.674	524.371	624.992								100.9	-1.28284	-1.24377	-0.97229	-1.0719	-0.28479	1.73669	6.36755	11.9711	17.9492	21.7133	23.0941	-2.38245
101	-0.382813	6.44531	12.7188	24.3438	45.4238	81.1621	136.104	212.443	307.982	415.754	524.43	625.084								101	-1.29297	-1.24609	-0.974609	-1.08008	-0.292969	1.73828	6.36914	11.9922	17.9489	21.7266	23.0859	-2.38281
101.1	-0.382813	6.45508	12.7148	24.3496	45.4297	81.1719	136.133	212.488	308.039	415.805	524.494	625.171								101.1	-1.29297	-1.24414	-0.964844	-1.08008	-0.294922	1.74805	6.39063	12.0137	17.9703	21.7266	23.0859	-2.39063
101.2	-0.378906	6.46484	12.7285	24.3594	45.4336	81.1875	136.168	212.523	308.102	415.879	524.58	625.264								101.2	-1.29102	-1.24219	-0.980469	-1.08008	-0.28125	1.75	6.41211	12.0352	17.9821	21.7461	23.0859	-2.39063
101.3	-0.388672	6.46289	12.7188	24.3574	45.4336	81.2031	136.188	212.557	308.146	415.945	524.654	625.328								101.3	-1.29297	-1.24414	-0.974609	-1.07227	-0.273438	1.75977	6.42188	12.0527	17.998	21.7559	23.0957	-2.40039
101.4	-0.389893	6.46484	12.7344	24.3594	45.4492	81.2129	136.219	212.594	308.201	416.008	524.736	625.41								101.4	-1.30273	-1.25391	-0.976563	-1.08008	-0.291016	1.75781	6.43164	12.0703	18.0094	21.7559	23.0938	-2.40234
101.5	-0.384766	6.46484	12.7344	24.3691	45.459	81.2285	136.234	212.627	308.252	416.055	524.811	625.484								101.5	-1.31055	-1.24414	-0.972656	-1.08984	-0.283203	1.77734	6.46094	12.1035	18.0367	21.7832	23.1055	-2.41174
101.6	-0.384766	6.47461	12.7371	24.3789	45.4707	81.2324	136.264	212.654	308.293	416.125	524.881	625.564								101.6	-1.30273	-1.23438	-0.964844	-1.07031	-0.263672	1.78906	6.48242	12.1328	18.066	21.8047	23.1348	-2.39453
101.7	-0.390625	6.47461	12.7324	24.3789	45.4746	81.248	136.289	212.688	308.352	416.195	524.949	625.641								101.7	-1.29846	-1.23242	-0.952759	-1.07739	-0.261353	1.80115	6.49451	12.1625	18.0742	21.809	23.1176	-2.40002
101.8	-0.394531	6.47461	12.7266	24.3906	45.4707	81.2695	136.305	212.713	308.402	416.271	525.039	625.734								101.8	-1.29297	-1.21484	-0.947266	-1.06445	-0.246094	1.82617	6.50818	12.1914	18.0973	21.8242	23.1348	-2.38672
101.9	-0.394531	6.46875	12.7227	24.3848	45.4805	81.2832	136.324	212.754	308.445	416.318	525.1	625.795								101.9	-1.29102	-1.21289	-0.935547	-1.06055	-0.234375	1.84766	6.54102	12.2051	18.1188	21.8535	23.1445	-2.39258
102	-0.388672	6.47656	12.7383	24.4023	45.502	81.3008	136.358	212.811	308.494	416.396	525.188	625.902								102	-1.30859	-1.22266	-0.933594	-1.0625	-0.234375	1.84766	6.55078	12.2227	18.1207	21.8555	23.1543	-2.4043
102.1	-0.380859	6.48633	12.7344	24.3965	45.4961	81.3132	136.385	212.846	308.551	416.457	525.262	625.977								102.1	-1.31055	-1.21484	-0.941406	-1.05273	-0.224609	1.85779	6.58203	12.2539	18.15	21.873	23.1563	-2.40234
102.2	-0.398438	6.46875	12.7266	24.3848	45.4844	81.3125	136.387	212.869	308.58	416.516	525.314	626.037								102.2	-1.32031	-1.22266	-0.943359	-1.06055	-0.222656	1.86682	6.60156	12.2637	18.1602	21.8848	23.1543	-2.41406
102.3	-0.408203	6.46484	12.7324	24.3906	45.4805	81.3125	136.396	212.895	308.633	416.574	525.369	626.094								102.3	-1.31055	-1.21289	-0.943359	-1.05273	-0.220703	1.86951	6.62109	12.293	18.1871	21.9043	23.166	-2.41211
102.4	-0.400391	6.47656	12.7383	24.4023	45.502	81.3398	136.424	212.945	308.674	416.631	525.451	626.176								102.4	-1.31055	-1.21289	-0.933594	-1.05273	-0.212891	1.88672	6.63281	12.3223	18.2086	21.9258	23.166	-2.40234
102.5	-0.40625	6.4707	12.7383	24.4004	45.4961	81.3379	136.443	212.965	308.719	416.682	525.506	626.256								102.5	-1.3125	-1.22266	-0.933594	-1.05078	-0.222656	1.89648	6.66016	12.334	18.2106	21.9336	23.1754	-2.41016
102.6	-0.416016	6.46094	12.7344	24.4023	45.4949	81.3496	136.449	212.996	308.764	416.727	525.582	626.336								102.6	-1.30273	-1.20508	-0.925781	-1.04102	-0.205078	1.92383	6.68945	12.3691	18.2379	21.9531	23.1855	-2.39453
102.7	-0.419922	6.4668	12.7461	24.4023	45.5	81.3691	136.475	213.027	308.795	416.787	525.643	626.416								102.7	-1.31213	-1.21448	-0.925415	-1.0426	-0.204712	1.93591	6.69995	12.3812	18.2383	21.9727	23.1937	-2.40393
102.8	-0.419922	6.4668	12.7402	24.4063	45.5	81.375	136.496	213.057	308.855	416.836	525.711	626.496								102.8	-1.31055	-1.20313	-0.921875	-1.04883	-0.193359	1.95703	6.7207	12.4141	18.2594	21.9863	23.207	-2.40039
102.9	-0.400391	6.47656	12.7461	24.4121	45.5195	81.3945	136.529	213.1	308.895	416.906	525.781	626.576								102.9	-1.31055	-1.21289	-0.933594	-1.05078	-0.203125	1.95703	6.73242	12.4316	18.2711	22.0059	23.2148	-2.41992
103	-0.412109	6.4707	12.75	24.4063	45.5254	81.4043	136.549	213.114	308.918	416.945	525.846	626.65								103	-1.31055	-1.21289	-0.923828	-1.04102	-0.193359	1.98633	6.74219	12.4629	18.2906	22.0156	23.2344	-2.41211
103.1	-0.419922	6.47852	12.7402	24.4121	45.5313	81.4199	136.561	213.145	308.965	416.977	525.902	626.717								103.1	-1.30859	-1.2207	-0.931641	-1.05664	-0.191406	1.99023	6.76367	12.4746	18.3043	22.0293	23.2285	-2.41016
103.2	-0.419922	6.47852	12.7461	24.4219	45.541	81.4238	136.586	213.195	309.004	417.027	525.955	626.826								103.2	-1.3125	-1.2168	-0.935547	-1.05273	-0.203125	1.99609	6.77148	12.4941	18.318	22.043	23.2441	-2.42188
103.3	-0.421875	6.47266	12.7402	24.416	45.5391	81.4355	136.6	213.226	309.039	417.061	526.006	626.9								103.3	-1.31836	-1.21289	-0.94104	-1.05664	-0.199219	2.00195	6.77539	12.5059	18.3223	22.0488	23.25	-2.41992
103.4	-0.429688	6.46875	12.7363	24.4167	45.5469	81.4512	136.621	213.26	309.084	417.098	526.063	626.977								103.4	-1.3125	-1.20508	-0.9375	-1.05273	-0.183594	2.02539	6.81836	12.541	18.3551	22.0742	23.2637	-2.41406
103.5	-0.441406	6.45703	12.7344	24.4063	45.5488	81.4492	136.641	213.279	309.109	417.134	526.096	627.041								103.5	-1.3219	-1.21448	-0.946899	-1.06995	-0.183228	2.02576	6.8324	12.5531	18.3691	22.0746	23.2836	-2.4137
103.6	-0.439453	6.46875	12.7305	24.4121	45.5508	81.4707	136.666	213.326	309.145	417.195	526.172	627.105								103.6	-1.31445	-1.20703	-0.943359	-1.0625	-0.191406	2.03711	6.83044	12.5625	18.3883	22.0859	23.2949	-2.41174
103.7	-0.435547	6.46289	12.7305	24.4063	45.5547	81.4805	136.686	213.359	309.189	417.25	526.211	627.17								103.7	-1.3125	-1.20508	-0.945313	-1.0625	-0.183594	2.04688	6.85742	12.5918	18.4078	22.1133	23.3027	-2.41406
103.8	-0.445313	6.45898	12.7266	24.4121	45.5605	81.4922	136.697	213.385	309.234	417.285	526.252	627.236								103.8	-1.31445	-1.20703	-0.953125	-1.0625	-0.183594	2.05664	6.86719	12.6016	18.4196	22.1074	23.3047	-2.43164
103.9	-0.449219	6.45898	12.7363	24.4219	45.5664	81.5059	136.71	213.4	309.275	417.346	526.303	627.297								103.9	-1.31055	-1.21289	-0.962891	-1.07031	-0.181641	2.06055	6.87305	12.6152	18.4215	22.1152	23.316	-2.43945
104	-0.436768	6.46167	12.739	24.4187	45.5652	81.5073	136.737	213.438	309.327	417.399	526.36	627.37								104	-1.33008	-1.21289	-0.972656	-1.08594	-0.208984	2.04883	6.88086	12.6152	18.4293	22.1074	23.2988	-2.46875
104.1	-0.448486	6.4668	12.7344	24.4102	45.5703	81.5273	136.748	213.463	309.354	417.443	526.4	627.434								104.1	-1.33008	-1.21094	-0.980469	-1.07813	-0.201172	2.06836	6.90234	12.6348	18.4528	22.127	23.3164	-2.46094
104.2	-0.453125	6.46094	12.7273	24.4199	45.5703	81.5332	136.764	213.494	309.412	417.494	526.461	627.504								104.2	-1.33167	-1.21252	-0.982056	-1.06995	-0.192993	2.08044	6.92224	12.6527	18.4609	22.1469	23.3285	-2.45276
104.3	-0.433594	6.4668	12.7422	24.4238	45.5996	81.5684	136.787	213.533	309.463	417.574	526.531	627.564								104.3	-1.3418	-1.22266	-0.984375	-1.07031	-0.199219	2.07813	6.93164	12.6738	18.4781	22.1465	23.3281	-2.46094
104.4	-0.445313	6.4707	12.7305	24.4238	45.5977	81.5762	136.807	213.559	309.508	417.621	526.58	627.613								104.4	-1.33203	-1.21484	-0.984375	-1.07971	-0.201172	2.09766	6.95898	12.6836	18.5	22.1563	23.3457	-2.45313
104.5	-0.453125	6.45703	12.7324	24.4199	45.5898	81.5781	136.824	213.584	309.543	417.668	526.641	627.686								104.5	-1.32422	-1.19531	-0.974609	-1.06445	-0.183594	2.10742	6.99805	12.7207	18.5348	22.1836	23.3652	-2.44531
104.6	-0.458984	6.45703	12.7324	24.4199	45.5996	81.5938	136.838	213.623	309.584	417.725	526.711	627.76								104.6	-1.33203	-1.20313	-0.974609	-1.08008	-0.181641	2.11719	7.00195	12.7422	18.5465	22.1855	23.375	-2.45117
104.7	-0.458984	6.46094	12.748	24.4336	45.6133	81.6074	136.867	213.658	309.637	417.771	526.766	627.848								104.7	-1.33984	-1.20313	-0.974609	-1.08984	-0.171875	2.12891	7.02148	12.7539	18.5699	22.1953	23.3867	-2.45117
104.8	-0.462891	6.45703	12.7441	24.4336	45.6133	81.6289	136.885	213.684	309.674	417.824	526.842	627.914								104.8	-1.3418	-1.20313	-0.974609	-1.08203	-0.171875	2.13086	7.04102	12.7832	18.5875	22.2148	23.4043	-2.45313
104.9	-0.46875	6.45703	12.7383	24.4297	45.6211	81.6426	136.908	213.713	309.723	417.885	526.912	627.969								104.9	-1.33398	-1.20313	-0.964844	-1.08203	-0.171509	2.14844	7.0625	12.793	18.5992	22.2188	23.4258	-2.45117
105	-0.462891	6.45703	12.7344	24.4336	45.6152	81.6602	136.924	213.754	309.764	417.961	526.975	628.055								105	-1.34143	-1.19336	-0.962524	-1.07971	-0.183228	2.1488	7.07263	12.8031	18.6113	22.2269	23.4242	-2.47192
105.1	-0.462891	6.45703	12.7441	24.4414	45.6211	81.6738	136.953	213.783	309.797	417.998	527.031	628.125								105.1	-1.35352	-1.21289	-0.974609	-1.10156	-0.185547	2.14844	7.08008	12.8125	18.6188	22.2246	23.4258	-2.47461
105.2	-0.462891	6.45703	12.7441	24.4414	45.6211	81.6836	136.975	213.814	309.834	418.055	527.092	628.18								105.2	-1.35352	-1.19531	-0.974609	-1.0918	-0.175781	2.15625	7.09961	12.8418	18.6383	22.2344	23.4355	-2.47461
105.3	-0.462891	6.4668	12.75	24.4414	45.6309	81.6895	136.998	213.838	309.883	418.105	527.162	628.234								105.3	-1.35938	-1.19922	-0.978516	-1.07813	-0.171875	2.16016	7.11365	12.8477	18.6403	22.2383	23.4395	-2.47852
105.4	-0.462891	6.45703	12.7637	24.4414	45.6348	81.7019	137.008	213.863	309.924	418.164	527.221	628.295								105.4	-1.37109	-1.21875	-0.992188	-1.08008	-0.173828	2.16992	7.14063	12.8535	18.6422	22.2363	23.4453	-2.49219
105.5	-0.464844	6.46094	12.7617	24.4551	45.6406	81.7168	137.029	213.898	309.967	418.213	527.275	628.389								105.5	-1.37891	-1.2207	-0.998047	-1.08789	-0.181641	2.17188	7.1543	12.875	18.6442	22.2383	23.4492	-2.49805
105.6	-0.472656	6.45703	12.7539	24.4512	45.6406	81.7285	137.039	213.924	310.004	418.254	527.322	628.449								105.6	-1.39221	-1.2301	-1.00354	-1.08167	-0.163696	2.18787	7.17029	12.8832	18.668	22.2562	23.4476	-2.50354
105.7	-0.478516	6.45703	12.7578	24.4551	45.6445	81.7363	137.049	213.959	310.027	418.289	527.375	628.51								105.7	-1.41016	-1.24219	-1.03125	-1.08984	-0.181641	2.17969	7.16406	12.8848	18.6426	22.248	23.4453	-2.51953
105.8	-0.498047	6.45703	12.7539	24.4609	45.6504	81.748	137.059	213.975	310.064	418.336	527.432	628.576								105.8	-1.41992	-1.25	-1.04102	-1.10742	-0.181641	2.17029	7.16406	12.9043	18.6598	22.248	23.4473	-2.5293
105.9	-0.492188	6.45703	12.7637	24.4707	45.6445	81.7578	137.076	213.994	310.094	418.369	527.482	628.639								105.9	-1.42188	-1.26953	-1.0332	-1.11133	-0.181641	2.1875	7.17969	12.9043	18.6696	22.2637	23.457	-2.5332
106	-0.488281	6.46094	12.7734	24.4785	45.6445	81.7676	137.109	214.033	310.137	418.41	527.557	628.709								106	-1.43164	-1.28125	-1.04297	-1.11133	-0.183594	2.1875	7.18164	12.9141	18.6696	22.2754	23.457	-2.54102
106.1	-0.498047	6.4668	12.7773	24.4707	45.6504	81.7793	137.108	214.049	310.168	418.449	527.602	628.766								106.1	-1.43164	-1.28125	-1.0332	-1.11133	-0.173828	2.20703	7.20313	12.9336	18.6793	22.2852	23.4668	-2.5332
106.2	-0.507813	6.46094	12.7676	24.459	45.6641	81.7813	137.121	214.068	310.193	418.49	527.656	628.826								106.2	-1.43164	-1.28125	-1.0332	-1.10938	-0.173828	2.22656	7.24023	12.9609	18.691	22.2969	23.4668	-2.53125
106.3	-0.517578	6.45703	12.7734	24.4609	45.6602	81.7839	137.129	214.096	310.238	418.529	527.701	628.91								106.3	-1.45081	-1.30042	-1.06177	-1.13049	-0.202759	2.21716	7.24255	12.9633	18.6816	22.2777	23.4574	-2.55237
106.4	-0.517578	6.45117	12.7676	24.4492	45.666	81.7871	137.129	214.129	310.268	418.59	527.75	628.971								106.4	-1.45313	-1.30273	-1.05664	-1.14063	-0.205078	2.23401	7.25977	12.9824	18.6969	22.2754	23.4453	-2.54102
106.5	-0.521484	6.44727	12.7832	24.4512	45.6719	81.793	137.148	214.145	310.299	418.62	527.803	629.057								106.5	-1.45349	-1.30469	-1.06641	-1.15234	-0.205078	2.23828	7.2699	12.9922	18.6989	22.2754	23.4355	-2.54297
106.6	-0.534424	6.43555	12.7715	24.4355	45.6758	81.8027	137.152	214.18	310.328	418.648	527.877	629.102								106.6	-1.43945	-1.30859	-1.07422	-1.16016	-0.203125	2.24023	7.29102	13.0039	18.7125	22.2754	23.4375	-2.54065
106.7	-0.542969	6.43359	12.7637	24.4343	45.6758	81.8027	137.166	214.211	310.355	418.674	527.936	629.164								106.7	-1.45703	-1.31055	-1.07263	-1.17737	-0.210938	2.23242	7.3125	13.0059	18.7223	22.2793	23.4492	-2.55859
106.8	-0.537109	6.4375	12.7754	24.4297	45.6719	81.8145	137.186	214.24	310.385	418.725	527.975	629.232								106.8	-1.48828	-1.32813	-1.09143	-1.18945	-0.212891	2.2207	7.32227	13.0137	18.7207	22.2773	23.4473	-2.57227
106.9	-0.53125	6.44727	12.7793	24.4453	45.6914	81.8242	137.225	214.275	310.434	418.789	528.051	629.305								106.9	-1.48792	-1.32971	-1.09338	-1.19104	-0.212524	2.22144	7.3324	13.0355	18.7305	22.2777	23.4574	-2.56995
107	-0.526611	6.4519	12.78	24.446	45.689	81.8386	137.243	214.315	310.479	418.844	528.1	629.389								107	-1.50781	-1.35938	-1.11328	-1.21875	-0.230469	2.20898	7.3418	13.043	18.7184	22.2676	23.4473	-2.58203
107.1	-0.537109	6.44727	12.7793	24.4297	45.6895	81.834	137.25	214.355	310.504	418.895	528.111	629.439								107.1	-1.51953	-1.37109	-1.125	-1.2207	-0.232422	2.20703	7.3418	13.0527	18.7067	22.2734	23.4551	-2.60156
107.2	-0.542969	6.43164	12.7695	24.4355	45.6777	81.8398	137.244	214.385	310.529	418.938	528.166	629.488								107.2	-1.51953	-1.37891	-1.13281	-1.23633	-0.240234	2.20898	7.35352	13.0469	18.7125	22.2676	23.4492	-2.61133
107.3	-0.541016	6.4375	12.7852	24.4297	45.6895	81.8535	137.285	214.418	310.578	418.986	528.225	629.564								107.3	-1.5293	-1.39063	-1.14453	-1.25781	-0.242188	2.20703	7.36133	13.0645	18.7203	22.2656	23.4473	-2.62109
107.4	-0.546875	6.42773	12.7754	24.4238	45.6836	81.8496	137.305	214.436	310.621	419.029	528.266	629.625								107.4	-1.54065	-1.39221	-1.1637	-1.26917	-0.251587	2.18787	7.37927	13.0629	18.709	22.264	23.4457	-2.64221
107.5	-0.535156	6.44336	12.7969	24.4414	45.6895	81.9023	137.335	214.477	310.68	419.084	528.328	629.711								107.5	-1.5332	-1.38281	-1.15625	-1.26172	-0.234375	2.20508	7.41016	13.1016	18.7281	22.2656	23.4629	-2.6543
107.6	-0.52417	6.45044	12.8118	24.4622	45.6965	81.9309	137.407	214.531	310.728	419.148	528.398	629.792								107.6	-1.50977	-1.34375	-1.13281	-1.24805	-0.220703	2.22656	7.43945	13.1406	18.7711	22.2949	23.4961	-2.65039
107.7	-0.519531	6.46484	12.8105	24.4688	45.7012	81.9512	137.409	214.566	310.789	419.209	528.453	629.871								107.7	-1.51758	-1.33203	-1.13477	-1.24023	-0.203125	2.23633	7.4707	13.1523	18.7906	22.3047	23.5059	-2.64063
107.8	-0.539063	6.4375	12.8086	24.47	45.6953	81.9727	137.416	214.602	310.807	419.283	528.5	629.922								107.8	-1.50781	-1.3125	-1.13086	-1.23633	-0.191406	2.25977	7.50391	13.1836	18.8105	22.3086	23.5098	-2.62891
107.9	-0.550781	6.4375	12.7813	24.4375	45.6758	81.95	137.404	214.613	310.846	419.305	528.547	629.984								107.9	-1.50781	-1.29883	-1.13086	-1.23633	-0.177734	2.26172	7.56445	13.2168	18.8414	22.3301	23.5195	-2.62854
108	-0.488281	6.45313	12.8125	24.4609	45.6797	81.9648	137.42	214.662	310.906	419.33	528.615	630.059								108	-1.49219	-1.29102	-1.13281	-1.22815	-0.171875	2.27734	7.57263	13.2266	18.8512	22.3477	23.5273	-2.66016
108.1	-0.429688	6.47656	12.873	24.4863	45.7051	82.0051	137.426	214.703	310.961	419.41	528.738	630.146								108.1	-1.48206	-1.29456	-1.12659	-1.23206	-0.171509	2.31677	7.54919	13.2211	18.8184	22.3656	23.5375	-2.66174
108.2	-0.417969	6.49414	12.8958	24.5313	45.7629	82.0164	137.423	214.738	310.996	419.459	528.826	630.264								108.2	-1.46326	-1.2738	-1.09802	-1.19177	-0.135132	2.3551	7.57581	13.2789	18.8372	22.4039	23.5641	-2.66638
108.3	-0.434814	6.44604	12.8582	24.5281	45.7488	81.9675	137.391	214.729	311.016	419.473	528.874	630.321								108.3	-1.4707	-1.29492	-1.09961	-1.19336	-0.125	2.375	7.54102	13.2793	18.8473	22.4238	23.5664	-2.70508
108.4	-0.495361	6.37378	12.7183	24.4531	45.7	81.9089	137.354	214.684	310.955	419.514	528.807	630.204								108.4	-1.4668	-1.30859	-1.10742	-1.20898	-0.121094	2.38867	7.55078	13.3125	18.8239	22.4238	23.5664	-2.70313
108.5	-0.437012	6.43677	12.718	24.5098	45.804	82.022	137.357	214.742	311.069	419.622	529.01	630.331								108.5	-1.5094	-1.34924	-1.13245	-1.25549	-0.140259	2.36951	7.50623	13.2855	18.8223	22.3988	23.5121	-2.74768
108.6	-0.924316	6.47375	12.8468	24.2871	45.4691	81.9406	137.185	214.316	310.649	419.62	528.588	629.974								108.6	-1.53711	-1.39844	-1.15234	-1.2793	-0.179688	2.34961	7.48438	13.2656	18.7828	22.3691	23.4609	-2.77148
108.7	-1.51489	6.2207	12.6257	24.2046	45.4531	81.809	137.296	214.193	309.953	419.578	528.563	630.019								108.7	-1.56641	-1.42773	-1.17969	-1.30664	-0.214844	2.32227	7.48633	13.2578	18.7949	22.3398	23.4336	-2.80859
108.8	-1.13171	6.08704	12.5153	24.3656	45.6801	81.88	137.545	214.599	310.566	419.657	529.038	630.502								108.8	-1.57227	-1.45313	-1.1875	-1.30273	-0.216797	2.33594	7.47302	13.2715	18.775	22.293	23.3672	-2.8457
108.9	-0.272217	6.34143	12.5449	24.6259	45.9922	82.0969	137.748	214.904	311.364	420.028	529.216	630.824								108.9	-1.60706	-1.49182	-1.21448	-1.31799	-0.241821	2.32654	7.42029	13.2426	18.7672	22.2738	23.3285	-2.86487
109	-0.387085	5.8894	11.8727	24.1985	45.8289	81.9192	137.17	214.968	311.319	418.97	529.919	632.072								109	-1.62891	-1.49963	-1.20313	-1.36719	-0.273438	2.33789	7.45898	13.2754	18.8105	22.3164	23.3613	-2.88086
109.1	-0.841431	5.91565	11.9613	23.6332	45.3727	81.6047	136.365	214.234	311.341	416.441	526.522	625.136								109.1	-1.64807	-1.53711	-1.17383	-1.33398	-0.257813	2.32031	7.48438	13.293	18.8082	22.3375	23.3887	-2.87891
109.2	-1.50903	6.09912	12.3621	23.8433	45.3999	81.1808	135.994	213.077	310.439	414.789	522.096	619.117								109.2	-1.61755	-1.51758	-1.13867	-1.33203	-0.234009	2.34375	7.54688	13.3531	18.8821	22.3711	23.4242	-2.8457
109.3	-0.732422	6.10266	12.4551	23.9468	45.1831	80.7511	135.382	211.991	308.709	413.492	522.247	623.013								109.3	-1.55664	-1.46875	-1.09961	-1.2832	-0.208984	2.38281	7.65234	13.418	18.943	22.4492	23.4961	-2.80664
109.4	-0.552734	6.0144	12.2109	23.8051	44.7367	79.9789	134.199	210.598	307.384	409.76	520.731	624.121								109.4	-1.56445	-1.47461	-1.09375	-1.26172	-0.185913	2.38281	7.66992	13.3516	18.9297	22.4336	23.457	-2.83984
109.5	-0.646851	5.83594	11.968	23.3832	44.1653	78.9875	132.591	208.101	305.333	403.991	514.67	617.143								109.5	-1.55469	-1.4906	-1.05859	-1.25391	-0.204712	2.33398	7.6543	13.4688	18.984	22.4863	23.4746	-2.88245
109.6	-0.464844	5.81958	11.8235	23.2797	43.5684	77.957	130.73	205.309	302.114	397.585	506.591	606.158								109.6	-1.56445	-1.51563	-1.07422	-1.33984	-0.232422	2.11328	7.62695	13.1699	18.8414	22.1465	23.1367	-2.93555
109.7	-0.501953	5.7688	11.6028	23.0669	43.0227	76.8762	128.853	202.593	297.924	391.306	497.916	594.832								109.7	-1.54919	-1.90466	-1.16443	-1.38513	-0.355835	2.23401	7.37036	12.3961	18.3547	19.15	16.6871	-2.89294
109.8	-0.640625	5.67456	11.4883	22.7852	42.4492	75.8242	127.121	199.775	293.465	385.495	489.687	584.108								109.8	-1.90002	-2.29846	-1.73401	-2.09302	-0.862915	1.1687	6.02185	9.5957	14.334	9.93042	-1.6344	-3.58875
109.9	-0.621094	5.57227	11.3672	22.4597	41.905	74.8496	125.24	196.983	289.132	379.859	481.843	574.337								109.9	-2.54529	-3.44568	-2.95935	-3.19373	-2.01953	-0.185547	3.43396	6.84143	8.67346	0.505859	-20.2402	-4.01208
110	-0.619873	5.47974	11.209	22.1113	41.3105	73.8594	123.692	194.276	285.001	374.452	474.513	565.216								110	-4.31958	-4.51099	-4.9231	-5.60278	-3.8457	-2.48792	-0.262573	3.96399	2.47656	-7.7489	-35.3395	-5.36877
110.1	-0.568359	5.41797	11.1074	21.8359	40.7656	72.9355	122.105	191.657	281.001	369.138	467.654	556.818								110.1	-4.82849	-5.47546	-5.84143	-6.70825	-4.60242	-3.40356	-2.23755	2.50391	-1.26245	-13.4437	-46.2402	-6.05432
110.2	-0.560547	5.34375	10.9297	21.4863	40.1895	71.9492	120.504	189.037	277.079	363.886	460.759	548.463								110.2	-4.91284	-6.2019	-6.62109	-7.1167	-5.04016	-3.92493	-3.56396	1.1106	-4.12683	-17.448	-54.2949	-6.30505
110.3	-0.548828	5.27148	10.7676	21.1758	39.6348	71.0273	118.904	186.487	273.221	358.673	453.932	540.172								110.3	-5.32959	-6.56091	-7.15735	-7.72339	-5.31091	-4.59521	-4.6582	0.372314	-6.2804	-19.9105	-59.1691	-6.56091
110.4	-0.541016	5.16284	10.636	20.8574	39.1094	70.0879	117.328	183.924	269.464	353.66	447.418	532.292								110.4	-5.61023	-5.07776	-6.99768	-8.17468	-5.42346	-4.99219	-5.31689	-0.461426	-7.60388	-23.9648	-66.2528	-6.23438
110.5	-0.486328	5.11328	10.5078	20.5977	38.5977	69.1855	115.755	181.497	265.792	348.917	441.048	524.493								110.5	-4.37964	-2.90894	-4.64453	-6.43115	-4.62732	-3.74097	-3.79297	-0.410156	-9.55151	-30.3113	-81.7308	-4.30029
110.6	-0.482422	5.05005	10.3711	20.3184	38.0547	68.2805	114.166	179.045	262.148	344.159	434.918	516.907								110.6	-2.40784	-1.57666	-2.11292	-3.15906	-2.55908	-1.53955	0.327637	3.59021	-6.63672	-19.7935	-63.4891	-2.97937
110.7	-0.501953	4.99414	10.2246	20.0215	37.4766	67.332	112.658	176.741	258.553	339.416	428.726	509.627								110.7	-1.40076	-1.13513	-1.04565	-1.4082	-1.19141	0.599609	4.05859	8.12268	2.7384	-2.82617	-29.4757	-2.43945
110.8	-0.494873	4.93164	10.0898	19.7708	36.9934	66.4727	111.23	174.438	255.078	334.744	422.89	502.497								110.8	-1.14404	-0.967896	-0.674194	-0.965576	-0.396851	1.73291	6.26099	10.8309	10.3696	9.02393	-4.45313	-2.44763
110.9	-0.480469	4.86328	9.95508	19.502	36.5527	65.6133	109.768	172.184	251.671	330.329	417.019	495.484								110.9	-1.05396	-1.00427	-0.635986	-0.907471	-0.217529	2.09839	7.16797	12.0414	15.2637	15.2535	8.70435	-2.50623
111	-0.486328	4.80078	9.80981	19.2422	36.0918	64.75	108.357	169.902	248.231	325.851	411.398	488.557								111	-1.10706	-1.04529	-0.749634	-0.72229	-0.151123	2.21606	7.58435	12.6511	16.975	18.0895	14.6472	-2.60352
111.1	-0.50708	4.73633	9.68042	19.0066	35.655	63.8933	106.988	167.637	245.083	321.556	405.789	481.597								111.1	-1.12537	-1.03162	-0.809326	-0.833618	-0.18396	2.40125	7.82849	12.6532	17.7841	19.3746	17.5856	-2.66638
111.2	-0.507813	4.66992	9.55859	18.7383	35.1965	63.0852	105.67	165.492	241.981	317.303	400.22	475.117								111.2	-1.21875	-1.09961	-0.882813	-0.881226	-0.21875	2.46252	7.92737	12.8672	18.4418	20.2383	19.1934	-2.72229
111.3	-0.511719	4.59766	9.44531	18.5071	34.752	62.2617	104.34	163.387	238.878	313.253	394.849	468.84								111.3	-1.30042	-1.1875	-0.984375	-0.972656	-0.263672	2.43982	7.91016	12.905	18.6493	20.9329	20.3317	-2.81445
111.4	-0.504639	4.55859	9.32153	18.2891	34.3379	61.4805	103.02	161.387	235.795	309.19	389.419	462.306								111.4	-1.34802	-1.25818	-1.06482	-1.06091	-0.305054	2.32422	7.80896	12.9203	18.5477	21.0875	21.2258	-2.8656
111.5	-0.515625	4.48242	9.19141	18.0508	33.8965	60.6914	101.721	159.363	232.651	305.135	384.576	456.352								111.5	-1.42188	-1.33203	-1.13086	-1.1543	-0.373047	2.24414	7.73438	12.9398	18.7074	21.2242	21.8375	-2.94885
111.6	-0.523438	4.41797	9.07617	17.8184	33.4883	59.9805	100.449	157.408	229.539	301.107	379.525	450.332								111.6	-1.49219	-1.37109	-1.14258	-1.17969	-0.415649	2.23242	7.6781	12.9574	18.6508	21.4078	22.552	-3.00391
111.7	-0.509033	4.36597	8.94409	17.5906	33.071	59.2292	99.1648	155.433	226.8	297.33	374.558	444.337								111.7	-1.51563	-1.40234	-1.18164	-1.2113	-0.464844	2.20544	7.625	13.0199	18.682	21.6184	23.1497	-3.05078
111.8	-0.517578	4.30664	8.79883	17.3633	32.6387	58.4824	97.9883	153.48	224.043	293.557	369.652	438.46								111.8	-1.57227	-1.4668	-1.25781	-1.26563	-0.492188	2.18945	7.56287	13.0062	18.8008	21.78	23.5813	-3.08948
111.9	-0.522217	4.26685	8.68945	17.1379	32.2188	57.7793	96.8281	151.582	221.241	289.854	364.897	432.714								111.9	-1.5957	-1.47266	-1.27344	-1.29688	-0.507813	2.16016	7.52344	13.0238	18.8129	21.8992	23.7961	-3.11523
112	-0.534424	4.23242	8.58398	16.9219	31.8157	57.0793	95.6836	149.752	218.467	286.251	360.235	427.261								112	-1.60547	-1.49805	-1.2738	-1.30859	-0.517578	2.14453	7.50037	13.0453	18.7758	22.0085	24.0164	-3.12109
112.1	-0.551514	4.14844	8.46289	16.7012	31.4219	56.3711	94.5078	147.928	215.723	282.738	355.647	421.745								112.1	-1.63281	-1.52539	-1.30469	-1.33594	-0.541016	2.12891	7.48047	13.0355	18.7695	22.0144	24.1907	-3.16016
112.2	-0.556641	4.07813	8.35474	16.4805	31.041	55.6992	93.3672	146.145	213.135	279.284	351.15	416.376								112.2	-1.62891	-1.51758	-1.30078	-1.33984	-0.537109	2.13281	7.47852	13.0336	18.7445	22.1023	24.4167	-3.15039
112.3	-0.570313	4.01758	8.22461	16.2871	30.6719	55	92.248	144.393	210.544	275.807	346.671	411.044								112.3	-1.62695	-1.51953	-1.30078	-1.33594	-0.525391	2.13477	7.47302	13.0859	18.7207	22.1335	24.5691	-3.16211
112.4	-0.561768	3.96167	8.11792	16.0789	30.3035	54.3289	91.0808	142.655	207.969	272.4	342.474	405.932								112.4	-1.65039	-1.51367	-1.31641	-1.35583	-0.546875	2.12537	7.46094	13.0707	18.6708	22.1628	24.6492	-3.15039
112.5	-0.556641	3.875	8.01953	15.8704	29.8984	53.6582	90.0137	140.891	205.395	269.071	338.205	400.844								112.5	-1.67578	-1.54492	-1.32813	-1.38049	-0.574219	2.09961	7.42188	13.0629	18.5977	22.1492	24.7742	-3.16602
112.6	-0.558594	3.83398	7.91211	15.6699	29.5293	53.0215	88.9766	139.141	202.832	265.818	333.867	395.884								112.6	-1.68164	-1.55078	-1.33594	-1.39099	-0.580078	2.10742	7.38672	13.043	18.5605	22.1687	24.8582	-3.16248
112.7	-0.560547	3.77148	7.80859	15.4727	29.1797	52.4063	87.9551	137.494	200.32	262.669	329.992	390.964								112.7	-1.68359	-1.57227	-1.36328	-1.39807	-0.591797	2.08789	7.3363	13.0023	18.5352	22.1273	24.8406	-3.18164
112.8	-0.554688	3.70703	7.69531	15.2617	28.802	51.8027	86.9395	135.934	198.024	259.473	325.934	386.14								112.8	-1.7168	-1.57813	-1.37891	-1.45703	-0.609375	2.06445	7.29883	13.0059	18.5098	22.1195	24.823	-3.18945
112.9	-0.556641	3.63794	7.61523	15.0625	28.4629	51.1907	85.9395	134.375	195.74	256.371	322.03	381.376								112.9	-1.73047	-1.59375	-1.37695	-1.44373	-0.605469	2.06641	7.30273	12.9828	18.5234	22.116	24.7875	-3.19336
113	-0.550781	3.56836	7.52539	14.8984	28.1328	50.5918	84.925	132.826	193.498	253.385	318.243	376.723								113	-1.74182	-1.61292	-1.40393	-1.47034	-0.622681	2.05701	7.29138	12.9613	18.4769	22.1179	24.7301	-3.2301
113.1	-0.549561	3.49805	7.40552	14.7051	27.7813	50.002	83.9004	131.295	191.27	250.35	314.442	372.157								113.1	-1.73438	-1.62305	-1.42383	-1.4707	-0.623047	2.04883	7.28125	12.959	18.4805	22.1234	24.7504	-3.23242
113.2	-0.550781	3.45117	7.33594	14.5176	27.4414	49.4219	82.916	129.785	189.018	247.414	310.655	367.686								113.2	-1.7406	-1.63086	-1.43359	-1.4707	-0.623047	2.03125	7.26208	12.9379	18.4434	22.0902	24.7234	-3.23242
113.3	-0.529297	3.42383	7.25195	14.3586	27.0918	48.8574	82.0059	128.258	186.816	244.567	306.96	363.274								113.3	-1.74023	-1.63281	-1.45313	-1.4707	-0.640625	2.01953	7.25391	12.9238	18.3945	22.032	24.684	-3.24805
113.4	-0.518799	3.39526	7.17456	14.1804	26.7507	48.2781	81.1082	126.822	184.605	241.671	303.337	358.91								113.4	-1.76758	-1.65234	-1.46484	-1.49805	-0.654297	2.01758	7.22656	12.9008	18.3727	21.9906	24.641	-3.25195
113.5	-0.539063	3.33984	7.05859	13.9941	26.377	47.7129	80.1992	125.365	182.418	238.898	299.792	354.708								113.5	-1.77893	-1.66174	-1.48401	-1.5094	-0.663696	2.00037	7.2113	12.8988	18.3558	21.9406	24.6144	-3.26135
113.6	-0.533203	3.29883	6.96289	13.8047	26.0488	47.1621	79.2891	123.951	180.26	236.137	296.209	350.577								113.6	-1.7832	-1.65625	-1.49609	-1.52344	-0.666016	1.99609	7.20117	12.8828	18.3008	21.9047	24.5902	-3.27148
113.7	-0.539063	3.25195	6.88281	13.6309	25.7695	46.5918	78.3887	122.512	178.188	233.414	292.723	346.481								113.7	-1.78711	-1.67383	-1.49414	-1.53125	-0.664063	1.99805	7.19336	12.8871	18.2891	21.85	24.5613	-3.26172
113.8	-0.546875	3.20508	6.79883	13.4766	25.5801	46.0449	77.5	121.115	176.271	230.69	289.385	342.499								113.8	-1.78125	-1.65662	-1.49609	-1.5332	-0.666016	2.00586	7.19141	12.8594	18.2695	21.8324	24.5375	-3.25391
113.9	-0.533203	3.18677	6.72388	13.3203	25.3508	45.5215	76.6484	119.732	174.289	228.109	286.157	338.512								113.9	-1.78711	-1.66016	-1.50195	-1.54883	-0.673828	2	7.16638	12.8574	18.2535	21.7898	24.5199	-3.26917
114	-0.539063	3.12695	6.61523	13.1699	25.0254	44.9895	75.7695	118.318	172.346	225.581	282.848	334.577								114	-1.78906	-1.66211	-1.51367	-1.55078	-0.673828	1.99805	7.16211	12.8519	18.2012	21.7465	24.5062	-3.26404
114.1	-0.551514	3.08789	6.54492	13.0039	24.6816	44.4805	74.8945	117.023	170.376	223.035	279.621	330.719								114.1	-1.78125	-1.66406	-1.50586	-1.55078	-0.673828	1.99609	7.15234	12.8203	18.1621	21.7113	24.4871	-3.26172
114.2	-0.550781	3.04297	6.46484	12.8555	24.418	43.9707	74.0254	115.785	168.426	220.587	276.393	326.92								114.2	-1.79846	-1.67151	-1.51331	-1.56018	-0.683228	1.99841	7.14294	12.8093	18.139	21.6667	24.4187	-3.27112
114.3	-0.540283	3.01245	6.37573	12.7227	24.155	43.491	73.1843	114.544	166.538	218.112	273.345	323.208								114.3	-1.80078	-1.67578	-1.51563	-1.5625	-0.676147	1.98828	7.13867	12.8047	18.1324	21.639	24.3754	-3.27307
114.4	-0.535156	2.97266	6.27148	12.5781	23.8867	42.9902	72.375	113.301	164.641	215.648	270.301	319.509								114.4	-1.80078	-1.68359	-1.51563	-1.54492	-0.683594	1.98633	7.13086	12.7969	18.1422	21.6176	24.3519	-3.28516
114.5	-0.527344	2.93555	6.20898	12.4512	23.5898	42.5098	71.6035	112.051	162.865	213.286	267.27	315.872								114.5	-1.82617	-1.68164	-1.52539	-1.54883	-0.689453	1.98047	7.125	12.7949	18.0879	21.584	24.3109	-3.29102
114.6	-0.541016	2.89648	6.13477	12.3125	23.3145	42.0195	70.8379	110.83	161.121	210.922	264.216	312.282								114.6	-1.83203	-1.68164	-1.52539	-1.54102	-0.683594	1.97852	7.12109	12.7699	18.0742	21.5414	24.2468	-3.29297
114.7	-0.535156	2.85156	6.05078	12.1777	23.0469	41.5605	70.0254	109.589	159.418	208.618	261.27	308.879								114.7	-1.83008	-1.68164	-1.5332	-1.54883	-0.681641	1.98633	7.11328	12.7598	18.0231	21.5101	24.1742	-3.29297
114.8	-0.527344	2.82031	5.97852	12.0352	22.8008	41.0996	69.3535	108.508	157.716	206.342	258.38	305.483								114.8	-1.83008	-1.67383	-1.52734	-1.56055	-0.681641	1.98047	7.10352	12.748	18.0273	21.4984	24.1254	-3.29297
114.9	-0.53125	2.76685	5.9043	11.8965	22.5254	40.6445	68.5781	107.328	156.025	204.156	255.563	302.085								114.9	-1.82385	-1.67346	-1.52698	-1.56213	-0.683228	1.97693	7.10034	12.7292	18.0156	21.4441	24.0789	-3.30432
115	-0.521484	2.73828	5.83398	11.7813	22.2871	40.2051	67.8633	106.215	154.342	201.971	252.748	298.814								115	-1.82422	-1.66602	-1.51953	-1.54492	-0.667969	1.98438	7.10742	12.7344	17.9941	21.434	24.0391	-3.28711
115.1	-0.521484	2.69141	5.75391	11.6406	22.0254	39.75	67.1289	105.053	152.66	199.766	249.995	295.594								115.1	-1.83008	-1.66406	-1.53516	-1.55078	-0.662109	1.97852	7.09961	12.7188	17.9781	21.4023	23.9945	-3.29297
115.2	-0.511719	2.6582	5.67383	11.5098	21.7754	39.3301	66.3945	103.885	151.059	197.651	247.288	292.37								115.2	-1.83203	-1.66406	-1.53711	-1.54297	-0.673828	1.96875	7.08984	12.7074	17.9375	21.3519	23.9496	-3.29492
115.3	-0.521484	2.61133	5.60474	11.3723	21.5234	38.9102	65.668	102.77	149.423	195.508	244.643	289.178								115.3	-1.83789	-1.66992	-1.54297	-1.54883	-0.669922	1.96094	7.0918	12.6895	17.9274	21.3246	23.9125	-3.30078
115.4	-0.520264	2.56836	5.54492	11.2168	21.2637	38.4941	64.9785	101.713	147.846	193.412	241.993	285.969								115.4	-1.84961	-1.68164	-1.55469	-1.56055	-0.691406	1.94922	7.07227	12.6602	17.9082	21.2797	23.8539	-3.3125
115.5	-0.509766	2.54297	5.51172	11.1035	21.0383	38.1067	64.3313	100.695	146.303	191.352	239.408	282.856								115.5	-1.84961	-1.67188	-1.54492	-1.55078	-0.681641	1.95898	7.08984	12.6699	17.9078	21.2582	23.8129	-3.30273
115.6	-0.50708	2.49097	5.4187	10.9812	20.8015	37.7039	63.6296	99.6472	144.716	189.448	236.849	279.889								115.6	-1.85315	-1.68323	-1.56604	-1.56213	-0.685181	1.94763	7.07068	12.6394	17.8578	21.2191	23.7703	-3.31409
115.7	-0.521484	2.45508	5.35352	10.834	20.5645	37.3184	62.9492	98.6074	143.175	187.51	234.32	276.954								115.7	-1.86914	-1.69141	-1.56482	-1.57031	-0.691406	1.93945	7.06055	12.6191	17.8375	21.1996	23.7402	-3.32227
115.8	-0.515625	2.43555	5.29297	10.707	20.3359	36.916	62.2949	97.5684	141.641	185.572	231.798	274.064								115.8	-1.85547	-1.6875	-1.55664	-1.56445	-0.685547	1.94531	7.05859	12.6152	17.8242	21.1761	23.7191	-3.30701
115.9	-0.517578	2.39648	5.22461	10.5898	20.1191	36.5332	61.6289	96.5586	140.135	183.67	229.336	271.159								115.9	-1.86133	-1.69336	-1.56445	-1.57227	-0.695313	1.9375	7.04102	12.5961	17.8219	21.166	23.6937	-3.3125
116	-0.527344	2.34961	5.14844	10.4551	19.8945	36.1328	60.9688	95.5879	138.746	181.694	226.981	268.298								116	-1.86914	-1.69336	-1.57227	-1.58008	-0.701172	1.93945	7.0332	12.5957	17.8027	21.1547	23.6527	-3.31995
116.1	-0.525391	2.31641	5.08984	10.3359	19.6699	35.7461	60.3457	94.5742	137.357	179.756	224.637	265.408								116.1	-1.86328	-1.69336	-1.57422	-1.58203	-0.693359	1.94531	7.0293	12.5762	17.7946	21.1445	23.6211	-3.31482
116.2	-0.511719	2.30273	5.05273	10.2266	19.4668	35.3789	59.7402	93.5879	135.962	177.928	222.362	262.591								116.2	-1.86133	-1.69336	-1.58398	-1.58203	-0.703125	1.94727	7.0293	12.5684	17.7852	21.1078	23.5785	-3.3219
116.3	-0.511719	2.26953	4.98438	10.1035	19.2441	35	59.1191	92.6094	134.545	176.085	220.028	259.805								116.3	-1.85352	-1.69531	-1.57617	-1.57422	-0.6875	1.94727	7.04102	12.5566	17.7731	21.0824	23.5824	-3.31641
116.4	-0.507813	2.24609	4.9375	9.99023	19.0391	34.6387	58.5098	91.6777	133.201	174.271	217.725	257.151								116.4	-1.86877	-1.69299	-1.58167	-1.57971	-0.69104	1.93982	7.03357	12.5398	17.7562	21.0668	23.5414	-3.3219
116.5	-0.505859	2.20508	4.86914	9.89063	18.8398	34.2793	57.8945	90.7656	131.828	172.533	215.484	254.57								116.5	-1.87109	-1.69336	-1.58398	-1.58203	-0.693359	1.94531	7.03162	12.5273	17.7379	21.0531	23.5062	-3.31445
116.6	-0.507813	2.16602	4.79688	9.75977	18.6191	33.9238	57.2891	89.8125	130.451	170.788	213.292	251.985								116.6	-1.87109	-1.69336	-1.58398	-1.58203	-0.693359	1.94727	7.02148	12.5254	17.6895	21.0391	23.4789	-3.31445
116.7	-0.496094	2.13672	4.73438	9.64063	18.4297	33.5645	56.7207	88.8848	129.092	169.066	211.088	249.406								116.7	-1.87109	-1.69336	-1.58398	-1.58203	-0.685547	1.94727	7.02148	12.5176	17.6656	21.016	23.4395	-3.31445
116.8	-0.498047	2.10547	4.67773	9.50977	18.25	33.209	56.1289	87.9492	127.838	167.313	208.917	246.912								116.8	-1.88086	-1.71094	-1.60156	-1.59961	-0.701172	1.92969	7.00195	12.498	17.6191	20.9594	23.389	-3.33203
116.9	-0.490234	2.08789	4.63208	9.41211	18.0723	32.8613	55.5664	87.0879	126.639	165.675	206.789	244.387								116.9	-1.88281	-1.71484	-1.5957	-1.59375	-0.695313	1.93555	6.99023	12.5039	17.5879	20.9609	23.3734	-3.32617
117	-0.496094	2.05078	4.57617	9.32349	17.8723	32.5156	55.0176	86.252	125.363	164.063	204.694	241.877								117	-1.88867	-1.70154	-1.59375	-1.5918	-0.701172	1.92969	6.98438	12.4886	17.566	20.9203	23.3301	-3.33203
117.1	-0.5	2.02466	4.52734	9.21289	17.6992	32.1816	54.4766	85.4277	124.133	162.406	202.65	239.428								117.1	-1.87341	-1.70313	-1.59375	-1.58398	-0.685547	1.95313	6.98828	12.4961	17.568	20.8945	23.3148	-3.32617
117.2	-0.501221	1.98315	4.47925	9.1062	17.5164	31.8398	53.9363	84.5535	122.884	160.79	200.632	237.022								117.2	-1.87073	-1.70276	-1.58752	-1.58362	-0.694946	1.95544	6.9906	12.5023	17.5433	20.864	23.3031	-3.32581
117.3	-0.501953	1.95703	4.42188	9.00781	17.3184	31.5313	53.3945	83.7461	121.648	159.204	198.654	234.655								117.3	-1.87305	-1.70508	-1.58789	-1.58594	-0.697266	1.95313	6.98633	12.4941	17.5192	20.834	23.2543	-3.32813
117.4	-0.498047	1.93164	4.38867	8.92188	17.1543	31.2207	52.8789	82.9492	120.426	157.607	196.658	232.266								117.4	-1.86914	-1.69336	-1.58398	-1.58203	-0.685547	1.95703	6.99023	12.4961	17.5153	20.8168	23.2269	-3.31445
117.5	-0.496094	1.9043	4.33594	8.83203	16.9609	30.9004	52.3652	82.1367	119.249	155.979	194.749	229.971								117.5	-1.86914	-1.69141	-1.58398	-1.58203	-0.673828	1.95703	6.99219	12.4961	17.502	20.7933	23.1722	-3.31445
117.6	-0.498047	1.88086	4.27539	8.74219	16.7813	30.5938	51.8652	81.3301	118.146	154.518	192.852	227.697								117.6	-1.85938	-1.68164	-1.56641	-1.58203	-0.673828	1.95703	6.98242	12.4945	17.4664	20.7734	23.1367	-3.31445
117.7	-0.501953	1.84766	4.23438	8.64258	16.6113	30.2676	51.375	80.5566	117.037	153.053	190.934	225.467								117.7	-1.86719	-1.69922	-1.58008	-1.57813	-0.673828	1.94922	6.98242	12.4766	17.4489	20.748	23.1156	-3.32227
117.8	-0.490967	1.83203	4.20508	8.54492	16.4512	29.9844	50.8789	79.7598	115.881	151.598	189.047	223.286								117.8	-1.87109	-1.70313	-1.57813	-1.59375	-0.675781	1.94531	6.96912	12.4629	17.4141	20.7054	23.059	-3.32617
117.9	-0.505859	1.79688	4.14453	8.46094	16.2656	29.7012	50.3984	78.9609	114.746	150.158	187.193	221.172								117.9	-1.87695	-1.70898	-1.57227	-1.58789	-0.681641	1.93945	6.9707	12.457	17.4039	20.6855	23.0352	-3.33203
118	-0.5	1.77734	4.08984	8.37109	16.0977	29.4004	49.916	78.2266	113.648	148.723	185.325	219.042								118	-1.88049	-1.71252	-1.57581	-1.59143	-0.685181	1.95349	6.95935	12.4535	17.3832	20.6453	23.016	-3.33557
118.1	-0.5	1.74805	4.05078	8.27734	15.9473	29.1172	49.4414	77.4961	112.52	147.303	183.498	216.941								118.1	-1.89063	-1.72266	-1.58594	-1.60938	-0.695313	1.94531	6.94727	12.4336	17.3707	20.6113	22.9652	-3.3457
118.2	-0.505859	1.71094	4.00586	8.18555	15.7852	28.8145	48.9785	76.7598	111.443	145.914	181.795	214.821								118.2	-1.90039	-1.71484	-1.58594	-1.61133	-0.695313	1.94531	6.95703	12.4277	17.3453	20.5844	22.9531	-3.3457
118.3	-0.505859	1.69141	3.95898	8.10156	15.6309	28.5547	48.5	75.9941	110.369	144.508	180.128	212.727								118.3	-1.89063	-1.7207	-1.58594	-1.61914	-0.693726	1.9375	6.94922	12.4258	17.332	20.5645	22.9086	-3.35352
118.4	-0.503906	1.67383	3.91406	8.01172	15.4805	28.2598	48.0508	75.2773	109.339	143.154	178.428	210.612								118.4	-1.90234	-1.72461	-1.58789	-1.61523	-0.695313	1.94141	6.94922	12.4125	17.3395	20.5316	22.8812	-3.34802
118.5	-0.5	1.64844	3.87109	7.92773	15.3274	27.9863	47.5957	74.5977	108.338	141.844	176.78	208.541								118.5	-1.90234	-1.73242	-1.58594	-1.62109	-0.703125	1.93555	6.93945	12.3965	17.3199	20.5117	22.8438	-3.35352
118.6	-0.505859	1.62109	3.82813	7.82617	15.166	27.6953	47.1289	73.9004	107.322	140.543	175.107	206.526								118.6	-1.89844	-1.72266	-1.58398	-1.61133	-0.701172	1.94531	6.95117	12.3965	17.3297	20.4847	22.8164	-3.35156
118.7	-0.509766	1.59766	3.77539	7.72778	15.0195	27.4199	46.6855	73.2227	106.35	139.215	173.455	204.531								118.7	-1.89844	-1.7207	-1.58398	-1.60938	-0.693359	1.95117	6.95117	12.3965	17.3219	20.4648	22.7933	-3.35156
118.8	-0.5	1.57813	3.74414	7.65234	14.8828	27.1758	46.25	72.5664	105.389	137.895	171.835	202.699								118.8	-1.9082	-1.7207	-1.59375	-1.61914	-0.701172	1.93945	6.94336	12.377	17.3043	20.434	22.7676	-3.36133
118.9	-0.510986	1.55151	3.70508	7.58081	14.7214	26.9187	45.8242	71.9089	104.387	136.618	170.237	200.81								118.9	-1.90039	-1.71289	-1.58594	-1.61133	-0.693359	1.95508	6.94922	12.3828	17.3004	20.4316	22.7523	-3.35352
119	-0.517578	1.51953	3.6582	7.49414	14.5645	26.6497	45.3887	71.2188	103.391	135.343	168.633	198.955								119	-1.90784	-1.72034	-1.58557	-1.61877	-0.700806	1.94958	6.94177	12.3773	17.293	20.4066	22.7172	-3.3512
119.1	-0.521484	1.49609	3.61523	7.40625	14.4004	26.4004	44.9551	70.5645	102.467	134.123	167.042	197.091								119.1	-1.90234	-1.72266	-1.59375	-1.62109	-0.693359	1.94727	6.94141	12.3828	17.291	20.3988	22.7015	-3.35352
119.2	-0.515625	1.47266	3.57422	7.32031	14.2461	26.1465	44.5059	69.916	101.527	132.879	165.518	195.234								119.2	-1.91016	-1.72266	-1.58594	-1.62305	-0.703125	1.9375	6.92969	12.373	17.2789	20.3809	22.6719	-3.36328
119.3	-0.507813	1.45898	3.54492	7.24414	14.0938	25.9043	44.0938	69.2988	100.582	131.656	163.957	193.43								119.3	-1.91992	-1.73242	-1.59375	-1.63086	-0.714844	1.92773	6.91992	12.3555	17.2457	20.3418	22.6523	-3.37305
119.4	-0.517578	1.42969	3.49805	7.17188	13.9336	25.6406	43.668	68.6602	99.6609	130.457	162.397	191.67								119.4	-1.92969	-1.73242	-1.59375	-1.65039	-0.712891	1.93713	6.91992	12.3457	17.2301	20.3324	22.6406	-3.37305
119.5	-0.505859	1.41602	3.4707	7.08984	13.8066	25.3945	43.2656	68.0449	98.7559	129.298	160.863	189.934								119.5	-1.92969	-1.73242	-1.59375	-1.64453	-0.703125	1.93945	6.92188	12.3441	17.2109	20.3125	22.6156	-3.37305
119.6	-0.507813	1.39063	3.41797	6.99414	13.6738	25.1641	42.875	67.4355	97.8672	128.156	159.408	188.155								119.6	-1.92383	-1.73438	-1.58594	-1.64453	-0.705078	1.9375	6.91797	12.3438	17.193	20.2816	22.5918	-3.375
119.7	-0.511719	1.36719	3.375	6.91602	13.5469	24.9199	42.4648	66.8242	96.9766	126.982	157.942	186.406								119.7	-1.92969	-1.73242	-1.59375	-1.65234	-0.705078	1.92969	6.91016	12.334	17.1735	20.252	22.5726	-3.375
119.8	-0.517578	1.3457	3.33789	6.85547	13.4004	24.6797	42.0586	66.2188	96.0781	125.848	156.473	184.711								119.8	-1.92151	-1.73401	-1.59534	-1.65393	-0.704712	1.93591	6.91833	12.3422	17.141	20.2308	22.5511	-3.36292
119.9	-0.505859	1.3457	3.31055	6.79102	13.2598	24.4453	41.6641	65.6445	95.2383	124.73	155.068	182.997								119.9	-1.93164	-1.74414	-1.60547	-1.66406	-0.707031	1.92773	6.9082	12.334	17.1129	20.1996	22.5121	-3.37305
120	-0.507813	1.33008	3.26953	6.71094	13.125	24.2129	41.2988	65.0391	94.418	123.594	153.658	181.285								120	-1.94141	-1.75391	-1.61523	-1.67383	-0.714844	1.92773	6.89063	12.3047	17.0817	20.1895	22.4805	-3.375
120.1	-0.496094	1.30664	3.22461	6.65039	13	23.9688	40.9746	64.4746	93.5684	122.483	152.323	179.727								120.1	-1.92578	-1.74609	-1.60742	-1.6582	-0.707031	1.93555	6.89648	12.3125	17.0699	20.1699	22.4609	-3.36523
120.2	-0.498047	1.28516	3.17383	6.57031	12.875	23.7598	40.625	63.8887	92.7012	121.373	150.994	178.131								120.2	-1.91992	-1.74219	-1.60352	-1.65234	-0.703125	1.93945	6.91016	12.3242	17.0719	20.1527	22.4437	-3.35938
120.3	-0.501953	1.25586	3.13477	6.50977	12.7656	23.5293	40.2754	63.3359	91.9082	120.293	149.684	176.537								120.3	-1.92969	-1.75195	-1.60352	-1.66211	-0.703125	1.92969	6.90039	12.3145	17.0605	20.1387	22.4043	-3.36328
120.4	-0.487549	1.24683	3.10425	6.43433	12.6746	23.3191	39.9285	62.7898	91.0828	119.284	148.371	175.005								120.4	-1.92969	-1.75195	-1.60352	-1.66211	-0.695313	1.9375	6.90039	12.3164	17.068	20.123	22.3848	-3.35156
120.5	-0.492188	1.22656	3.06445	6.36133	12.5449	23.1191	39.584	62.2344	90.2949	118.26	147.082	173.477								120.5	-1.93945	-1.75195	-1.60547	-1.66406	-0.703125	1.92969	6.89063	12.2969	17.0426	20.0938	22.3539	-3.36133
120.6	-0.498047	1.19922	3.01758	6.31055	12.4238	22.8926	39.2285	61.6797	89.4812	117.247	145.824	171.94								120.6	-1.94922	-1.76172	-1.60352	-1.68164	-0.712891	1.92773	6.89063	12.2773	17.0309	20.0629	22.3145	-3.37109
120.7	-0.517578	1.16992	2.97461	6.24414	12.2832	22.6582	38.8848	61.1406	88.668	116.203	144.535	170.387								120.7	-1.95081	-1.75549	-1.6051	-1.67383	-0.714478	1.93787	6.87927	12.2738	17.0293	20.0492	22.2917	-3.36292
120.8	-0.511719	1.16333	2.95508	6.19849	12.1868	22.4492	38.5449	60.6055	87.9375	115.219	143.259	168.893								120.8	-1.94336	-1.75391	-1.59766	-1.66406	-0.699219	1.94531	6.87891	12.2719	17.0289	20.0469	22.2715	-3.35547
120.9	-0.517578	1.14258	2.89844	6.11719	12.0664	22.2422	38.1953	60.0703	87.2012	114.223	141.994	167.422								120.9	-1.95117	-1.75586	-1.60547	-1.67188	-0.705078	1.95508	6.88672	12.2617	17.0192	20.0313	22.2402	-3.36328
121	-0.53125	1.11914	2.84375	6.0332	11.9512	22.0293	37.834	59.5352	86.4844	113.234	140.76	165.964								121	-1.94336	-1.75391	-1.60547	-1.66211	-0.695313	1.95703	6.88867	12.2637	17	20.0199	22.2211	-3.36328
121.1	-0.511719	1.10156	2.80859	5.97266	11.8516	21.8313	37.5156	59.0293	85.7422	112.273	139.588	164.502								121.1	-1.93359	-1.75586	-1.59766	-1.66406	-0.697266	1.96484	6.89648	12.2793	17.0074	20.0176	22.2168	-3.3457
121.2	-0.521484	1.08398	2.77539	5.91211	11.7324	21.627	37.1855	58.5156	85.0352	111.303	138.37	163.088								121.2	-1.93164	-1.75586	-1.59766	-1.66406	-0.695313	1.96484	6.88867	12.2637	16.9918	19.9922	22.1895	-3.35352
121.3	-0.511719	1.07813	2.75	5.86719	11.6309	21.4297	36.8652	58.0352	84.3281	110.355	137.199	161.673								121.3	-1.93359	-1.75391	-1.58594	-1.66211	-0.6875	1.9668	6.88867	12.2617	16.9723	19.9691	22.1719	-3.35352
121.4	-0.510498	1.04102	2.71875	5.79688	11.5117	21.2305	36.5293	57.5352	83.6094	109.418	136.039	160.297								121.4	-1.93164	-1.74414	-1.58594	-1.66211	-0.685547	1.9668	6.89258	12.2637	16.9703	19.9512	22.141	-3.35352
121.5	-0.503906	1.0332	2.69531	5.74414	11.377	21.0273	36.2266	57.0449	82.9199	108.492	134.895	158.963								121.5	-1.93164	-1.76367	-1.5957	-1.67188	-0.695313	1.96484	6.88086	12.2441	16.9492	19.9297	22.1055	-3.36328
121.6	-0.5	1.02148	2.67773	5.68555	11.2852	20.8711	35.918	56.5605	82.2227	107.578	133.723	157.658								121.6	-1.94141	-1.77344	-1.60547	-1.67383	-0.695679	1.9668	6.87891	12.2246	16.9293	19.9008	22.0707	-3.37305
121.7	-0.5	1.00781	2.65161	5.62109	11.1777	20.7168	35.6133	56.0859	81.5352	106.66	132.584	156.344								121.7	-1.93164	-1.76367	-1.5957	-1.65234	-0.683594	1.9668	6.88281	12.2344	16.9313	19.8984	22.0625	-3.36328
121.8	-0.505859	0.988281	2.61914	5.56641	11.0762	20.5645	35.2988	55.6191	80.8535	105.768	131.484	155.012								121.8	-1.94885	-1.78088	-1.60315	-1.66956	-0.700806	1.94958	6.87146	12.2074	16.8945	19.8715	22.016	-3.37073
121.9	-0.5	0.976563	2.60156	5.52734	10.9766	20.416	35.0012	55.1719	80.1641	104.891	130.374	153.684								121.9	-1.95117	-1.7832	-1.60547	-1.67188	-0.703125	1.96484	6.87109	12.2031	16.8805	19.8535	21.9828	-3.37305
122	-0.484375	0.972656	2.57617	5.45117	10.8867	20.2188	34.7168	54.7246	79.4844	104.02	129.246	152.374								122	-1.96094	-1.79297	-1.60742	-1.67383	-0.712891	1.94922	6.86133	12.1934	16.861	19.8207	21.9512	-3.38281
122.1	-0.486328	0.945313	2.53906	5.40625	10.7852	20.0391	34.4297	54.2598	78.834	103.123	128.154	151.082								122.1	-1.96289	-1.79492	-1.60547	-1.68164	-0.714844	1.94531	6.86133	12.1742	16.8512	19.8008	21.9238	-3.39258
122.2	-0.490234	0.917969	2.50586	5.36719	10.6816	19.8555	34.1328	53.8066	78.1758	102.25	127.041	149.828								122.2	-1.95117	-1.79297	-1.60547	-1.68164	-0.701172	1.94727	6.86133	12.1719	16.8496	19.7813	21.9023	-3.38281
122.3	-0.480469	0.908203	2.50195	5.33203	10.6074	19.709	33.8359	53.375	77.5281	101.459	125.999	148.544								122.3	-1.95313	-1.78711	-1.60742	-1.68555	-0.695313	1.95313	6.86719	12.1699	16.8473	19.7617	21.8715	-3.38477
122.4	-0.486328	0.892578	2.47461	5.27539	10.4941	19.5403	33.5508	52.9297	76.8867	100.635	124.947	147.252								122.4	-1.94177	-1.77344	-1.60547	-1.67188	-0.691406	1.95703	6.87109	12.1563	16.8317	19.7504	21.8516	-3.38281
122.5	-0.484375	0.876953	2.45508	5.2168	10.4004	19.3672	33.2813	52.4961	76.2539	99.8008	123.961	146.008								122.5	-1.94922	-1.7832	-1.60547	-1.68164	-0.701172	1.94727	6.86133	12.1543	16.8024	19.7305	21.8145	-3.39258
122.6	-0.480469	0.876953	2.43555	5.1875	10.3105	19.2012	33.0156	52.0762	75.623	99.0137	122.99	144.865								122.6	-1.94922	-1.7738	-1.60547	-1.67383	-0.701172	1.95703	6.86914	12.1426	16.7906	19.7109	21.8011	-3.39258
122.7	-0.487549	0.850342	2.40308	5.13354	10.2039	19.0242	32.739	51.6492	74.9656	98.2222	122.003	143.697								122.7	-1.95117	-1.77344	-1.60742	-1.67383	-0.703125	1.95508	6.86914	12.1406	16.7867	19.6898	21.7617	-3.39453
122.8	-0.492188	0.841797	2.37305	5.09961	10.0996	18.8281	32.4336	51.2129	74.3867	97.4277	120.998	142.551								122.8	-1.94104	-1.77307	-1.60706	-1.67346	-0.685181	1.95544	6.86951	12.1527	16.7793	19.6761	21.7406	-3.3844
122.9	-0.486328	0.826172	2.35352	5.03906	10.0039	18.6641	32.1641	50.8047	73.8125	96.627	120.021	141.457								122.9	-1.95117	-1.7832	-1.61719	-1.67188	-0.693359	1.95471	6.85938	12.123	16.7578	19.6406	21.7109	-3.39453
123	-0.488281	0.810547	2.32227	4.96289	9.89258	18.498	31.8945	50.4141	73.2305	95.8516	119.053	140.332								123	-1.94336	-1.77539	-1.61719	-1.67188	-0.693359	1.95703	6.86914	12.1211	16.7496	19.6367	21.6918	-3.39453
123.1	-0.476563	0.810547	2.30273	4.92578	9.80859	18.3594	31.623	49.998	72.6523	95.0684	118.104	139.221								123.1	-1.95117	-1.77344	-1.61523	-1.67383	-0.695313	1.94727	6.85938	12.1152	16.7281	19.6016	21.6602	-3.39258
123.2	-0.478516	0.789063	2.27734	4.88281	9.71289	18.2031	31.3633	49.6035	72.0664	94.3262	117.131	138.096								123.2	-1.95898	-1.78125	-1.62305	-1.67969	-0.701172	1.94727	6.85156	12.1133	16.7106	19.5804	21.6328	-3.40039
123.3	-0.482422	0.775391	2.24219	4.82813	9.60669	18.0547	31.1035	49.1934	71.502	93.5996	116.158	136.992								123.3	-1.96289	-1.78516	-1.62695	-1.68359	-0.697266	1.94531	6.84766	12.1035	16.7047	19.5566	21.6	-3.4043
123.4	-0.488281	0.755859	2.21289	4.75391	9.52539	17.8828	30.8477	48.8086	70.9297	92.8816	115.219	135.887								123.4	-1.95898	-1.78125	-1.62305	-1.67188	-0.691406	1.94922	6.85156	12.1055	16.7125	19.5605	21.5742	-3.40039
123.5	-0.480469	0.757813	2.19531	4.71802	9.45313	17.7305	30.6016	48.4258	70.375	92.1602	114.294	134.813								123.5	-1.95898	-1.78125	-1.62305	-1.66992	-0.691406	1.95703	6.85938	12.1055	16.7125	19.5527	21.5449	-3.40039
123.6	-0.480469	0.730469	2.17383	4.67773	9.35156	17.5703	30.3457	48.0508	69.8184	91.4043	113.439	133.742								123.6	-1.97034	-1.7926	-1.6344	-1.68127	-0.702759	1.94763	6.84998	12.0941	16.6914	19.5203	21.5105	-3.41174
123.7	-0.480469	0.722656	2.14453	4.63281	9.29297	17.4199	30.0957	47.6855	69.2695	90.7109	112.561	132.639								123.7	-1.98047	-1.78516	-1.625	-1.67383	-0.693359	1.95703	6.83984	12.0938	16.6797	19.5	21.4824	-3.41211
123.8	-0.476563	0.710938	2.11914	4.59375	9.19727	17.2598	29.8496	47.3164	68.7285	90.0137	111.705	131.538								123.8	-1.98047	-1.80078	-1.63477	-1.67188	-0.703125	1.94531	6.83008	12.084	16.6676	19.4727	21.4512	-3.4043
123.9	-0.480469	0.707031	2.09302	4.54297	9.11914	17.127	29.6113	46.9668	68.1855	89.3418	110.848	130.514								123.9	-1.98047	-1.79492	-1.63477	-1.67188	-0.703125	1.95703	6.83008	12.084	16.6696	19.4512	21.4316	-3.40234
124	-0.480469	0.691406	2.07031	4.48242	9.03711	16.9844	29.3691	46.5898	67.6484	88.6602	109.964	129.465								124	-1.98047	-1.79297	-1.63477	-1.67188	-0.703125	1.95703	6.84766	12.0762	16.6598	19.4222	21.4105	-3.40234
124.1	-0.480469	0.6875	2.04688	4.44336	8.97852	16.8496	29.1543	46.2363	67.1445	87.9746	109.15	128.504								124.1	-1.97461	-1.80469	-1.63672	-1.66443	-0.705078	1.95508	6.83984	12.0723	16.6481	19.4082	21.3809	-3.4043
124.2	-0.480469	0.673828	2.0332	4.39258	8.89258	16.7012	28.9258	45.8867	66.6387	87.3008	108.336	127.535								124.2	-1.98828	-1.82031	-1.65234	-1.67773	-0.720703	1.93945	6.83008	12.0488	16.6227	19.3906	21.3438	-3.41992
124.3	-0.486328	0.671875	2	4.33594	8.8125	16.552	28.6699	45.5293	66.1191	86.6238	107.506	126.548								124.3	-1.99023	-1.83008	-1.6543	-1.67188	-0.722656	1.94531	6.83008	12.0469	16.6031	19.3711	21.3207	-3.42188
124.4	-0.480469	0.658203	1.97656	4.3125	8.72266	16.4121	28.4551	45.2012	65.625	85.9707	106.682	125.594								124.4	-1.98047	-1.81445	-1.64453	-1.66992	-0.705078	1.94727	6.83008	12.0449	16.5914	19.3594	21.3086	-3.42188
124.5	-0.473389	0.646484	1.96289	4.2832	8.66211	16.291	28.2461	44.8457	65.1348	85.3301	105.848	124.645								124.5	-1.99182	-1.84143	-1.66565	-1.68127	-0.714478	1.93591	6.81873	12.0238	16.5801	19.3289	21.2719	-3.43323
124.6	-0.47583	0.636719	1.93823	4.23511	8.57495	16.1453	28.0156	44.5085	64.6375	84.7039	105.044	123.708								124.6	-1.99219	-1.83594	-1.65625	-1.68164	-0.724609	1.94336	6.81836	12.0332	16.5684	19.3164	21.25	-3.43359
124.7	-0.470703	0.636719	1.91406	4.19141	8.50977	16.0195	27.8047	44.1641	64.1582	84.0684	104.229	122.788								124.7	-1.99219	-1.83398	-1.64685	-1.67188	-0.714844	1.94531	6.81641	12.041	16.566	19.2988	21.2383	-3.43359
124.8	-0.476563	0.626953	1.88867	4.15039	8.41992	15.8906	27.5898	43.8242	63.6582	83.4238	103.449	121.865								124.8	-1.99414	-1.83594	-1.64648	-1.67383	-0.716797	1.95313	6.82617	12.041	16.5485	19.2949	21.2172	-3.42578
124.9	-0.480469	0.617188	1.87109	4.10156	8.34961	15.7598	27.3711	43.4844	63.1836	82.7988	102.67	120.947								124.9	-1.97266	-1.83203	-1.64258	-1.66211	-0.712891	1.95508	6.82031	12.0371	16.5406	19.2813	21.2012	-3.42188
125	-0.470703	0.611328	1.85742	4.06445	8.29883	15.6348	27.1797	43.1484	62.7188	82.1895	101.9	120.053								125	-1.98047	-1.8418	-1.65198	-1.66992	-0.722656	1.94727	6.81055	12.0254	16.5387	19.2504	21.1621	-3.43164
125.1	-0.470703	0.597656	1.83398	4.02148	8.2207	15.4961	26.9648	42.8242	62.2637	81.5703	101.098	119.164								125.1	-1.98047	-1.8418	-1.6543	-1.66992	-0.712891	1.95703	6.81836	12.0254	16.5309	19.2305	21.1426	-3.43164
125.2	-0.470703	0.587891	1.80469	3.98047	8.15039	15.3691	26.7441	42.5039	61.7891	80.9695	100.344	118.3								125.2	-1.98828	-1.8418	-1.66211	-1.67773	-0.720703	1.94922	6.8125	12.0176	16.5133	19.2109	21.1136	-3.43945
125.3	-0.476563	0.570313	1.78516	3.93164	8.07031	15.2598	26.5293	42.1973	61.3184	80.3691	99.6035	117.426								125.3	-1.98242	-1.82617	-1.65625	-1.66406	-0.707031	1.95508	6.81836	12.0137	16.5172	19.209	21.0898	-3.43359
125.4	-0.480469	0.5625	1.76367	3.89063	8.00977	15.1406	26.3418	41.875	60.875	79.7617	98.875	116.549								125.4	-1.98206	-1.82385	-1.65588	-1.66174	-0.704712	1.96326	6.82849	12.0238	16.5098	19.1976	21.0863	-3.43323
125.5	-0.474609	0.556641	1.73438	3.86133	7.95898	15.0195	26.1348	41.5618	60.4336	79.1953	98.1406	115.693								125.5	-1.97461	-1.84375	-1.66602	-1.66406	-0.705078	1.95508	6.80859	12.0059	16.4899	19.1761	21.0684	-3.44336
125.6	-0.470703	0.546875	1.71484	3.82031	7.87891	14.9004	25.9258	41.2656	60.0039	78.6289	97.4246	114.84								125.6	-1.97266	-1.84375	-1.66602	-1.66211	-0.705078	1.9668	6.82776	11.9941	16.4785	19.166	21.0508	-3.44336
125.7	-0.460938	0.5625	1.70898	3.80664	7.81567	14.7695	25.7305	40.9551	59.5742	78.0391	96.7246	114.003								125.7	-1.97266	-1.83594	-1.65625	-1.66211	-0.705078	1.9668	6.83008	11.9941	16.4684	19.1563	21.0391	-3.44336
125.8	-0.460938	0.546875	1.69336	3.76953	7.75195	14.666	25.5254	40.666	59.1445	77.4785	96.0293	113.158								125.8	-1.97266	-1.83398	-1.65625	-1.66211	-0.705078	1.9762	6.82813	11.9941	16.4664	19.1387	21.0101	-3.43359
125.9	-0.466797	0.53125	1.66797	3.72461	7.67578	14.543	25.3145	40.3691	58.709	76.9688	95.3125	112.346								125.9	-1.9668	-1.83594	-1.6488	-1.66406	-0.707031	1.96484	6.82813	11.9828	16.4489	19.1172	20.9961	-3.43555
126	-0.470703	0.517578	1.65039	3.69141	7.60742	14.4355	25.1055	40.0762	58.2754	76.4199	94.6055	111.514								126	-1.96094	-1.83203	-1.64258	-1.66016	-0.703125	1.97656	6.8418	11.9938	16.4489	19.1094	20.9707	-3.43164
126.1	-0.460938	0.517578	1.63477	3.65039	7.54688	14.3184	24.9395	39.791	57.8652	75.8594	93.9258	110.693								126.1	-1.96094	-1.82422	-1.64221	-1.65234	-0.703125	1.97852	6.83203	11.9961	16.441	19.0996	20.959	-3.43164
126.2	-0.474609	0.496094	1.60352	3.5957	7.48047	14.2051	24.7754	39.4766	57.4297	75.3164	93.239	109.88								126.2	-1.9707	-1.83203	-1.6543	-1.66016	-0.703491	1.96875	6.83008	11.9863	16.4293	19.0707	20.9219	-3.44141
126.3	-0.466797	0.496094	1.58789	3.57422	7.4043	14.1035	24.5977	39.1895	57.0195	74.8035	92.5684	109.082								126.3	-1.98206	-1.83557	-1.66565	-1.67151	-0.712524	1.9574	6.82068	11.9539	16.4102	19.0472	20.8988	-3.44495
126.4	-0.464844	0.492188	1.57617	3.5332	7.34766	13.9707	24.4258	38.8926	56.6406	74.2852	91.9219	108.289								126.4	-1.99219	-1.84375	-1.67578	-1.67383	-0.72229	1.94727	6.81055	11.9414	16.3883	19.0195	20.8695	-3.45313
126.5	-0.460938	0.480469	1.55859	3.50391	7.27539	13.8633	24.2383	38.6152	56.2383	73.752	91.2598	107.533								126.5	-1.99219	-1.84375	-1.66602	-1.67188	-0.71521	1.95508	6.81055	11.9414	16.3805	19	20.8477	-3.45313
126.6	-0.460938	0.466797	1.54297	3.4707	7.2168	13.7656	24.0547	38.3555	55.8555	73.2383	90.6055	106.754								126.6	-2.00195	-1.85352	-1.66638	-1.68164	-0.722656	1.94727	6.80859	11.9316	16.361	18.9691	20.8203	-3.46289
126.7	-0.451172	0.470703	1.51758	3.4375	7.1543	13.6621	23.8789	38.0996	55.4395	72.7129	89.9648	106.008								126.7	-1.99414	-1.85352	-1.67346	-1.66406	-0.722656	1.94531	6.81055	11.9238	16.359	18.957	20.791	-3.46289
126.8	-0.451172	0.457031	1.50391	3.40625	7.08008	13.5586	23.7109	37.8359	55.0547	72.209	89.3164	105.249								126.8	-1.99414	-1.85547	-1.66797	-1.66406	-0.724609	1.94531	6.80859	11.9277	16.3571	18.9453	20.7676	-3.46484
126.9	-0.451172	0.447266	1.49146	3.38086	7.03125	13.4395	23.5645	37.5723	54.6543	71.6758	88.6863	104.514								126.9	-1.99219	-1.84412	-1.66602	-1.67188	-0.732422	1.94727	6.81055	11.9219	16.3496	18.9375	20.7598	-3.46289
127	-0.451172	0.443359	1.47461	3.34961	6.97656	13.3379	23.3945	37.3047	54.2781	71.1992	88.0645	103.77								127	-1.99023	-1.8418	-1.67578	-1.68164	-0.732422	1.92773	6.80078	11.9043	16.3375	18.9102	20.7289	-3.46484
127.1	-0.457031	0.431641	1.44922	3.31445	6.89453	13.2297	23.2031	37.0293	53.8965	70.6797	87.4688	103.057								127.1	-1.98242	-1.83398	-1.66797	-1.67383	-0.734375	1.94336	6.80859	11.9102	16.3375	18.8965	20.7266	-3.45508
127.2	-0.462158	0.420654	1.4187	3.28125	6.823	13.1042	23.0066	36.7742	53.5164	70.1824	86.8328	102.333								127.2	-1.98047	-1.83203	-1.66602	-1.66248	-0.724609	1.94727	6.81836	11.9199	16.3297	18.8887	20.7109	-3.45313
127.3	-0.462891	0.404297	1.39453	3.25	6.75	12.9785	22.8293	36.5234	53.1426	69.7051	86.209	101.609								127.3	-1.9707	-1.8418	-1.67383	-1.66016	-0.722656	1.94727	6.82031	11.9121	16.3278	18.8695	20.6895	-3.44336
127.4	-0.46875	0.400391	1.38477	3.22656	6.71484	12.8789	22.6738	36.2734	52.7813	69.2188	85.6055	100.907								127.4	-1.98206	-1.85315	-1.67542	-1.67151	-0.734009	1.94568	6.80896	11.9008	16.3086	18.8461	20.6605	-3.46448
127.5	-0.478516	0.388672	1.36914	3.19531	6.65234	12.8086	22.5137	36.0234	52.3906	68.7312	85.0085	100.211								127.5	-1.97266	-1.84375	-1.67383	-1.66211	-0.722656	1.94531	6.81055	11.9023	16.3004	18.8379	20.6406	-3.45313
127.6	-0.482422	0.384766	1.34961	3.16016	6.60938	12.6992	22.3594	35.7734	52.0215	68.2832	84.4141	99.5273								127.6	-1.98047	-1.8418	-1.68359	-1.66992	-0.732422	1.9375	6.80859	11.8828	16.2887	18.8184	20.6195	-3.46289
127.7	-0.466797	0.375	1.34375	3.13086	6.55469	12.6094	22.2129	35.5234	51.6523	67.8066	83.8379	98.8379								127.7	-1.98828	-1.85156	-1.68359	-1.66992	-0.732422	1.93555	6.81055	11.8828	16.2711	18.8086	20.6094	-3.46484
127.8	-0.458984	0.369141	1.32813	3.12109	6.50391	12.5195	22.0586	35.2637	51.3164	67.3574	83.2676	98.1758								127.8	-1.99219	-1.8418	-1.68359	-1.66211	-0.732422	1.92773	6.81836	11.8652	16.2692	18.7988	20.5801	-3.46289
127.9	-0.462891	0.355469	1.30469	3.08984	6.43945	12.4297	21.9004	35.0234	50.9727	66.8984	82.709	97.502								127.9	-1.99023	-1.85352	-1.70117	-1.66992	-0.742188	1.91797	6.81055	11.8535	16.2516	18.7695	20.5508	-3.47266
128	-0.453125	0.345703	1.29492	3.06055	6.37891	12.3281	21.7539	34.7891	50.6328	66.4434	82.1445	96.8171								128	-1.99023	-1.8418	-1.69531	-1.67969	-0.742188	1.92578	6.81055	11.8535	16.2496	18.7676	20.5293	-3.47266
128.1	-0.46875	0.335938	1.27734	3.02539	6.32227	12.2168	21.5977	34.5566	50.2813	65.9922	81.5898	96.1719								128.1	-1.98242	-1.8418	-1.68555	-1.66406	-0.726563	1.93555	6.82617	11.8594	16.2574	18.7676	20.5273	-3.46484
128.2	-0.472656	0.335938	1.25977	3	6.27539	12.1094	21.459	34.334	49.9531	65.5645	81.0339	95.5684								128.2	-1.98047	-1.8418	-1.68359	-1.66016	-0.722656	1.93713	6.82031	11.8633	16.2418	18.7406	20.5179	-3.46484
128.3	-0.478516	0.318359	1.23242	2.96484	6.21289	12.0391	21.2969	34.0879	49.6172	65.123	80.4785	94.9453								128.3	-2.00159	-1.86292	-1.69495	-1.68127	-0.734009	1.9281	6.81873	11.8519	16.2207	18.7172	20.4886	-3.47424
128.4	-0.482422	0.304688	1.2207	2.9375	6.14844	11.9688	21.1543	33.8606	49.293	64.7051	79.9453	94.3438								128.4	-1.98438	-1.84766	-1.6875	-1.66602	-0.726563	1.93555	6.81641	11.8418	16.2164	18.7148	20.4746	-3.4668
128.5	-0.482422	0.294922	1.20508	2.91016	6.0957	11.8652	20.9902	33.6445	48.9629	64.2695	79.4238	93.7422								128.5	-1.99023	-1.84375	-1.68555	-1.66211	-0.724609	1.94531	6.82813	11.8516	16.2184	18.707	20.459	-3.46484
128.6	-0.482422	0.285156	1.19336	2.89063	6.05859	11.7598	20.8438	33.4258	48.6523	63.8457	78.9043	93.1289								128.6	-1.99219	-1.83398	-1.68555	-1.6543	-0.724609	1.94727	6.82776	11.8516	16.209	18.6973	20.4375	-3.47461
128.7	-0.470703	0.296875	1.18555	2.87305	6.01172	11.6914	20.7109	33.2168	48.3379	63.4316	78.4063	92.5215								128.7	-2.00195	-1.84375	-1.69531	-1.65234	-0.734375	1.92773	6.83008	11.8496	16.1969	18.6777	20.4102	-3.47461
128.8	-0.476563	0.287109	1.16992	2.8418	5.93555	11.5898	20.5859	32.9961	48.0195	63.0215	77.8809	91.9316								128.8	-2	-1.8418	-1.69336	-1.66016	-0.732422	1.9375	6.83203	11.8535	16.191	18.6602	20.389	-3.46484
128.9	-0.470703	0.277344	1.15234	2.8125	5.88794	11.4902	20.4355	32.7969	47.7148	62.6211	77.3601	91.3152								128.9	-2.00195	-1.83594	-1.6875	-1.66211	-0.734375	1.92773	6.83008	11.8418	16.1754	18.6469	20.377	-3.47461
129	-0.464844	0.267578	1.14648	2.79297	5.85352	11.416	20.2852	32.5762	47.3887	62.2168	76.8359	90.7266								129	-2.00781	-1.83984	-1.69141	-1.66016	-0.732422	1.92188	6.82422	11.8262	16.1696	18.6289	20.3516	-3.4707
129.1	-0.460938	0.257813	1.13672	2.76758	5.8125	11.3301	20.1445	32.3477	47.0859	61.821	76.3359	90.1504								129.1	-1.99414	-1.83594	-1.69531	-1.66211	-0.734375	1.92578	6.81836	11.8223	16.1481	18.6172	20.3379	-3.47461
129.2	-0.466797	0.251953	1.12109	2.73633	5.75781	11.2441	20.0071	32.1172	46.7793	61.4297	75.8398	89.5488								129.2	-1.99805	-1.83203	-1.69336	-1.66016	-0.722656	1.92969	6.83008	11.8145	16.1403	18.6094	20.3125	-3.48242
129.3	-0.455078	0.246094	1.10547	2.71289	5.70313	11.166	19.8867	31.8965	46.4648	61.0352	75.3574	88.9707								129.3	-2.00354	-1.84338	-1.70703	-1.6637	-0.734009	1.91443	6.82068	11.8031	16.1191	18.5785	20.2816	-3.49377
129.4	-0.451172	0.236328	1.0918	2.69141	5.66211	11.0801	19.7559	31.6973	46.166	60.6504	74.8613	88.3809								129.4	-2.00195	-1.84375	-1.69336	-1.66211	-0.726563	1.91602	6.82031	11.8027	16.1071	18.5684	20.2679	-3.49414
129.5	-0.457031	0.230469	1.08008	2.65234	5.61719	10.9941	19.6211	31.4766	45.8555	60.2598	74.3809	87.8047								129.5	-2.01172	-1.8457	-1.71484	-1.67188	-0.744141	1.90625	6.81055	11.7813	16.0895	18.5488	20.2383	-3.50391
129.6	-0.460938	0.216797	1.06641	2.62109	5.56836	10.9355	19.502	31.2461	45.5762	59.877	73.8972	87.2195								129.6	-2.00391	-1.83594	-1.70703	-1.66406	-0.736328	1.91211	6.81836	11.7793	16.0856	18.5352	20.2246	-3.49609
129.7	-0.466797	0.210938	1.03516	2.5957	5.51758	10.8438	19.3516	31.0215	45.2793	59.4941	73.4395	86.6738								129.7	-2.00977	-1.83203	-1.71289	-1.66992	-0.734375	1.9082	6.8125	11.7734	16.0895	18.5098	20.2012	-3.50195
129.8	-0.460938	0.207031	1.03125	2.56836	5.48242	10.7598	19.2363	30.8359	45.0156	59.1367	72.9863	86.1309								129.8	-2.02148	-1.84375	-1.72461	-1.67224	-0.744141	1.9043	6.80859	11.7617	16.0602	18.4867	20.168	-3.50427
129.9	-0.460938	0.197266	1.01563	2.55273	5.44922	10.6965	19.1035	30.6523	44.7285	58.7715	72.5469	85.5898								129.9	-2.02148	-1.85352	-1.70508	-1.66992	-0.734375	1.90625	6.81055	11.752	16.0485	18.4766	20.1484	-3.50195
130	-0.460938	0.19458	1.00586	2.52148	5.38672	10.6211	18.9863	30.457	44.4453	58.3906	72.0977	85.0703								130	-2.00427	-1.83789	-1.69531	-1.66211	-0.71875	1.91406	6.80664	11.75	16.0485	18.4727	20.1465	-3.49414
130.1	-0.458252	0.192139	0.979248	2.49219	5.33472	10.5417	18.8562	30.2351	44.1492	58.0398	71.655	84.5242								130.1	-2.01917	-1.84375	-1.70313	-1.65234	-0.734375	1.89648	6.79883	11.7324	16.0289	18.4473	20.1097	-3.50195
130.2	-0.462891	0.177734	0.964844	2.46094	5.28125	10.4766	18.75	30.0645	43.873	57.6758	71.2148	83.9902								130.2	-2.03125	-1.84375	-1.72461	-1.66016	-0.744141	1.87695	6.79688	11.7148	16	18.4355	20.0781	-3.51172
130.3	-0.462891	0.167969	0.960938	2.43164	5.25195	10.4297	18.6348	29.8848	43.6035	57.3086	70.7852	83.459								130.3	-2.03088	-1.84534	-1.72424	-1.65979	-0.743774	1.88513	6.79138	11.7211	15.998	18.4203	20.059	-3.51135
130.4	-0.462891	0.173828	0.953125	2.40234	5.2207	10.3594	18.5137	29.7051	43.3242	56.9746	70.3457	82.948								130.4	-2.04102	-1.85352	-1.73438	-1.66992	-0.746094	1.875	6.77734	11.7031	15.9801	18.3887	20.0293	-3.52148
130.5	-0.455811	0.177734	0.943359	2.38672	5.17773	10.3008	18.4004	29.5137	43.0547	56.6387	69.9453	82.4473								130.5	-2.04297	-1.8457	-1.73633	-1.66211	-0.736328	1.89453	6.78711	11.7109	15.986	18.3867	20.0273	-3.50586
130.6	-0.451172	0.167969	0.923828	2.36133	5.15039	10.2266	18.2832	29.3438	42.793	56.3066	69.5242	81.9492								130.6	-2.05078	-1.84375	-1.72656	-1.67188	-0.736328	1.88672	6.7793	11.7031	15.9684	18.377	20.002	-3.51172
130.7	-0.457031	0.162109	0.914063	2.33594	5.10547	10.1328	18.1445	29.168	42.5078	55.959	69.0996	81.4531								130.7	-2.06055	-1.85547	-1.73438	-1.66992	-0.744141	1.88635	6.76953	11.6836	15.9508	18.3496	19.9707	-3.51172
130.8	-0.460938	0.146484	0.904297	2.30859	5.06055	10.0762	18.0547	28.9902	42.2441	55.6309	68.666	80.9453								130.8	-2.06055	-1.85352	-1.73438	-1.67969	-0.744141	1.87891	6.76953	11.6738	15.9293	18.3398	19.9418	-3.51172
130.9	-0.455078	0.136719	0.894531	2.28125	5.02734	10.0098	17.9492	28.8047	41.9805	55.2871	68.2344	80.4531								130.9	-2.07031	-1.86328	-1.75391	-1.67969	-0.763672	1.86914	6.76758	11.6641	15.9176	18.3184	19.9199	-3.52148
131	-0.457031	0.136719	0.884766	2.24609	4.99414	9.93359	17.8281	28.6348	41.7285	54.9539	67.8105	79.9688								131	-2.06091	-1.86328	-1.75391	-1.68164	-0.754272	1.87695	6.76953	11.6523	15.9	18.3184	19.8984	-3.52148
131.1	-0.460938	0.126953	0.875	2.2168	4.94141	9.86523	17.7219	28.4648	41.4844	54.625	67.3867	79.4902								131.1	-2.06799	-1.86328	-1.74609	-1.67969	-0.751953	1.86914	6.75195	11.6523	15.8981	18.2992	19.8789	-3.52148
131.2	-0.466797	0.121094	0.857422	2.19531	4.9043	9.79297	17.5996	28.2793	41.2383	54.2891	66.9805	79.0137								131.2	-2.0531	-1.85547	-1.73633	-1.67188	-0.736328	1.88477	6.76563	11.6602	15.9059	18.2852	19.877	-3.50586
131.3	-0.460938	0.117188	0.853516	2.18164	4.88086	9.74609	17.4766	28.1055	40.9844	53.9688	66.5859	78.5508								131.3	-2.05823	-1.86292	-1.74377	-1.67932	-0.741821	1.87927	6.76013	11.6523	15.8809	18.2758	19.85	-3.51135
131.4	-0.466797	0.101563	0.833984	2.14648	4.83594	9.6543	17.3594	27.9082	40.748	53.6387	66.1589	78.1042								131.4	-2.0625	-1.86719	-1.73828	-1.68359	-0.746094	1.875	6.75391	11.6504	15.8649	18.2539	19.8262	-3.50781
131.5	-0.464844	0.0976563	0.814453	2.12695	4.79688	9.57617	17.2324	27.7402	40.5234	53.3086	65.7461	77.6387								131.5	-2.07971	-1.85547	-1.74609	-1.68164	-0.744141	1.88477	6.75781	11.6523	15.8668	18.2461	19.807	-3.50391
131.6	-0.466797	0.0878906	0.798828	2.10547	4.75586	9.49414	17.1094	27.5879	40.2793	52.9805	65.3301	77.1738								131.6	-2.07031	-1.85352	-1.73438	-1.67969	-0.734375	1.88867	6.75977	11.6445	15.859	18.2285	19.7988	-3.50195
131.7	-0.470703	0.0878906	0.773438	2.0918	4.71094	9.41992	16.9961	27.4258	40.0449	52.6563	64.916	76.709								131.7	-2.07227	-1.85547	-1.73828	-1.68164	-0.734375	1.87695	6.75781	11.6328	15.8492	18.2148	19.7773	-3.50391
131.8	-0.486328	0.0722656	0.767578	2.06641	4.68555	9.34375	16.916	27.2598	39.8184	52.3496	64.5195	76.2637								131.8	-2.07031	-1.86328	-1.73438	-1.67969	-0.724609	1.87891	6.75977	11.625	15.8317	18.209	19.752	-3.50195
131.9	-0.464844	0.0683594	0.760986	2.05273	4.66211	9.29614	16.8066	27.1055	39.584	52.0547	64.1563	75.8398								131.9	-2.07031	-1.85388	-1.72656	-1.67969	-0.722656	1.88672	6.75	11.625	15.8199	18.1992	19.7402	-3.51172
132	-0.460938	0.0683594	0.755859	2.03125	4.64648	9.24219	16.6855	26.9355	39.3652	51.75	63.7871	75.4004								132	-2.07068	-1.86133	-1.73438	-1.68945	-0.724609	1.88672	6.74023	11.6055	15.8102	18.1699	19.7109	-3.51172
132.1	-0.466797	0.0625	0.730469	2.00195	4.60547	9.16602	16.5762	26.7891	39.1289	51.4492	63.4063	74.9648								132.1	-2.06836	-1.87073	-1.72656	-1.68945	-0.722656	1.87891	6.74805	11.5957	15.8004	18.1586	19.6895	-3.52148
132.2	-0.460938	0.0625	0.726563	1.99219	4.57031	9.0918	16.4766	26.6516	38.9043	51.1563	63.0566	74.5203								132.2	-2.07971	-1.875	-1.73596	-1.69299	-0.726196	1.88513	6.73865	11.5844	15.7891	18.1351	19.657	-3.53284
132.3	-0.460938	0.0566406	0.716797	1.98242	4.53125	9.02148	16.375	26.5059	38.6738	50.8652	62.696	74.1094								132.3	-2.08008	-1.87305	-1.73633	-1.70313	-0.724609	1.87695	6.73828	11.582	15.7695	18.1172	19.6543	-3.52539
132.4	-0.468018	0.0397949	0.697998	1.96362	4.49487	8.94409	16.2742	26.3503	38.4675	50.5691	62.3191	73.698								132.4	-2.07227	-1.86523	-1.7207	-1.68359	-0.708984	1.88477	6.73633	11.5918	15.775	18.1152	19.6445	-3.51563
132.5	-0.472656	0.0351563	0.689453	1.94531	4.44922	8.86523	16.1797	26.1855	38.2422	50.2773	61.9648	73.2676								132.5	-2.07227	-1.87305	-1.72852	-1.69141	-0.714844	1.87695	6.72852	11.5918	15.7555	18.0879	19.6172	-3.5332
132.6	-0.478516	0.03125	0.673828	1.92969	4.41016	8.80859	16.1035	26.0313	38.0137	49.9941	61.6191	72.8477								132.6	-2.07031	-1.88281	-1.72656	-1.69141	-0.714844	1.86523	6.72656	11.582	15.7457	18.0684	19.5977	-3.5332
132.7	-0.466797	0.0351563	0.683594	1.91992	4.38867	8.75977	16.0195	25.8848	37.8027	49.7246	61.293	72.4473								132.7	-2.07031	-1.87305	-1.72656	-1.68359	-0.714844	1.87305	6.72852	11.582	15.7281	18.0586	19.5859	-3.5332
132.8	-0.462891	0.0253906	0.654297	1.89453	4.3457	8.69531	15.9141	25.7148	37.5781	49.4336	60.9609	72.0391								132.8	-2.08008	-1.89258	-1.73633	-1.69141	-0.716797	1.86523	6.71875	11.5625	15.7164	18.0352	19.5684	-3.54297
132.9	-0.458984	0.0195313	0.648438	1.88281	4.3125	8.64258	15.8066	25.5586	37.3867	49.1582	60.6387	71.623								132.9	-2.07227	-1.875	-1.72852	-1.68359	-0.707031	1.87305	6.72656	11.5781	15.7145	18.0352	19.5566	-3.53516
133	-0.462891	0.015625	0.640625	1.86914	4.28516	8.58594	15.7285	25.4141	37.1719	48.8789	60.3047	71.1895								133	-2.08984	-1.88281	-1.73633	-1.68164	-0.705444	1.87463	6.70898	11.5625	15.6969	18.0078	19.5293	-3.54297
133.1	-0.46875	0.00585938	0.628906	1.84375	4.24219	8.51367	15.6367	25.248	36.9473	48.6094	59.959	70.8015								133.1	-2.08789	-1.89063	-1.73438	-1.67188	-0.701172	1.87891	6.72034	11.5547	15.6891	17.9984	19.5293	-3.5332
133.2	-0.472656	0.00585938	0.623047	1.83984	4.21875	8.45898	15.5586	25.1152	36.7422	48.334	59.6602	70.4082								133.2	-2.09766	-1.90039	-1.75391	-1.67969	-0.710938	1.87695	6.71289	11.5352	15.6617	17.9688	19.5	-3.54102
133.3	-0.466797	-0.00585938	0.613281	1.82617	4.18677	8.41797	15.4629	24.9746	36.5332	48.0684	59.3184	70.0176								133.3	-2.09143	-1.90198	-1.74609	-1.68127	-0.712524	1.87732	6.7113	11.5336	15.6582	17.9554	19.4789	-3.5426
133.4	-0.462891	-0.00585938	0.59375	1.80859	4.16016	8.36914	15.373	24.8398	36.332	47.7949	58.9922	69.627								133.4	-2.08203	-1.89648	-1.73633	-1.67383	-0.697266	1.88477	6.70703	11.5391	15.6559	17.9453	19.4746	-3.52734
133.5	-0.46875	-0.0214844	0.578125	1.79297	4.125	8.32227	15.2676	24.6895	36.1074	47.5391	58.6855	69.2383								133.5	-2.08984	-1.90234	-1.74414	-1.68164	-0.703125	1.88477	6.69922	11.5332	15.6285	17.9277	19.4301	-3.5332
133.6	-0.453125	-0.00976563	0.580078	1.7793	4.08984	8.27539	15.2004	24.5645	35.918	47.2793	58.364	68.8613								133.6	-2.08984	-1.91016	-1.73633	-1.69141	-0.695313	1.88672	6.70703	11.541	15.6344	17.916	19.4082	-3.54492
133.7	-0.453125	-0.015625	0.574219	1.76953	4.06055	8.22852	15.1152	24.4453	35.7227	47.0254	58.043	68.4844								133.7	-2.08984	-1.89453	-1.73438	-1.68164	-0.693359	1.88672	6.69922	11.5234	15.6188	17.8984	19.3887	-3.5332
133.8	-0.462891	-0.0214844	0.558594	1.75122	4.02539	8.17188	15.0293	24.2988	35.5469	46.7695	57.7148	68.1133								133.8	-2.09961	-1.90234	-1.73633	-1.70117	-0.703125	1.875	6.68945	11.5137	15.5973	17.8691	19.3672	-3.53516
133.9	-0.462891	-0.0449219	0.548828	1.74023	3.99609	8.11523	14.9297	24.1445	35.3535	46.5098	57.3945	67.7285								133.9	-2.0918	-1.89453	-1.72656	-1.69336	-0.6875	1.88477	6.69727	11.5117	15.6051	17.875	19.3672	-3.52539
134	-0.462891	-0.0378418	0.542969	1.7207	3.9707	8.06836	14.8535	24.0039	35.1621	46.2656	57.084	67.3691								134	-2.11133	-1.91992	-1.74219	-1.70117	-0.701172	1.86914	6.67188	11.5039	15.5817	17.8398	19.3398	-3.54102
134.1	-0.462891	-0.0429688	0.533203	1.70117	3.91992	8.02539	14.7598	23.8809	34.9629	46.0156	56.7715	67.0085								134.1	-2.09961	-1.91406	-1.73633	-1.70117	-0.695313	1.875	6.67773	11.4844	15.568	17.8281	19.3301	-3.54297
134.2	-0.46875	-0.0527344	0.523438	1.67578	3.88477	7.98242	14.668	23.748	34.7676	45.7598	56.459	66.6328								134.2	-2.12268	-1.92346	-1.75354	-1.72034	-0.704712	1.85583	6.66833	11.4789	15.5469	17.8051	19.2972	-3.55432
134.3	-0.472656	-0.0625	0.523438	1.66797	3.83984	7.91797	14.5742	23.6055	34.5879	45.5085	56.1309	66.2578								134.3	-2.13086	-1.92383	-1.74805	-1.71484	-0.714844	1.85547	6.66797	11.4707	15.5367	17.7871	19.2676	-3.56641
134.4	-0.462891	-0.0566406	0.503906	1.66016	3.81055	7.86914	14.5039	23.4844	34.4121	45.2637	55.8516	65.9082								134.4	-2.12305	-1.92969	-1.74414	-1.71094	-0.705078	1.875	6.66016	11.4727	15.5289	17.7777	19.2484	-3.54333
134.5	-0.457031	-0.046875	0.509766	1.64648	3.7832	7.82422	14.4297	23.377	34.2383	45.0391	55.5605	65.5547								134.5	-2.12305	-1.94336	-1.73828	-1.71289	-0.705078	1.875	6.66602	11.4707	15.527	17.7637	19.2344	-3.55469
134.6	-0.455078	-0.0605469	0.496094	1.62891	3.75195	7.77734	14.3457	23.2461	34.0547	44.8008	55.2578	65.2012								134.6	-2.12891	-1.94922	-1.74219	-1.71875	-0.710938	1.87695	6.65234	11.4648	15.5114	17.7402	19.2012	-3.56055
134.7	-0.457031	-0.078125	0.486328	1.61719	3.71289	7.73438	14.2559	23.0898	33.8789	44.5703	54.9785	64.8516								134.7	-2.11523	-1.93555	-1.73633	-1.72461	-0.697266	1.88477	6.66602	11.4688	15.5055	17.7266	19.1875	-3.54297
134.8	-0.470703	-0.0859375	0.474609	1.59375	3.68164	7.66992	14.1758	22.9629	33.7122	44.3359	54.6875	64.4922								134.8	-2.12109	-1.94141	-1.74414	-1.73242	-0.703125	1.87695	6.65039	11.4453	15.4879	17.6992	19.1777	-3.55469
134.9	-0.477783	-0.0891113	0.457764	1.56519	3.65503	7.62378	14.075	22.8386	33.5085	44.1101	54.3999	64.1453								134.9	-2.11328	-1.93359	-1.73633	-1.72461	-0.695313	1.88281	6.6582	11.459	15.486	17.6953	19.166	-3.55273
135	-0.482422	-0.103516	0.443359	1.54102	3.62109	7.56836	13.9941	22.7051	33.3242	43.8594	54.1113	63.8093								135	-2.13086	-1.94141	-1.74414	-1.73242	-0.695313	1.88672	6.65039	11.4434	15.4684	17.668	19.1387	-3.55469
135.1	-0.482422	-0.103516	0.439453	1.52148	3.58594	7.5293	13.9141	22.5938	33.1348	43.625	53.8242	63.4883								135.1	-2.125	-1.94336	-1.73828	-1.73438	-0.695313	1.8844	6.64648	11.4316	15.4664	17.6563	19.1172	-3.55469
135.2	-0.482422	-0.107422	0.433594	1.51172	3.57031	7.49414	13.8398	22.4805	32.9844	43.3945	53.541	63.1738								135.2	-2.12891	-1.95117	-1.73438	-1.73242	-0.703125	1.88867	6.65039	11.4336	15.4684	17.6387	19.1074	-3.55273
135.3	-0.482422	-0.113281	0.423828	1.49219	3.53711	7.44922	13.7695	22.3535	32.8145	43.1699	53.2559	62.8477								135.3	-2.12463	-1.95276	-1.73596	-1.73401	-0.704712	1.88708	6.65662	11.4301	15.457	17.6351	19.0785	-3.54651
135.4	-0.488281	-0.113281	0.408203	1.4707	3.51367	7.40234	13.6973	22.248	32.6387	42.9492	52.9961	62.5332								135.4	-2.12305	-1.94531	-1.72852	-1.72656	-0.687866	1.89453	6.65625	11.4395	15.4449	17.625	19.0742	-3.53711
135.5	-0.492188	-0.123047	0.401611	1.46094	3.48047	7.34692	13.6035	22.1211	32.4648	42.7246	52.7207	62.209								135.5	-2.13477	-1.95313	-1.73633	-1.72656	-0.693359	1.89453	6.64453	11.4141	15.4371	17.5961	19.0488	-3.53711
135.6	-0.476563	-0.123047	0.396484	1.44141	3.45703	7.32031	13.5234	22.0039	32.2852	42.5156	52.4453	61.9063								135.6	-2.13281	-1.94531	-1.73633	-1.73438	-0.693359	1.89648	6.64648	11.4199	15.4371	17.584	19.0352	-3.54492
135.7	-0.472656	-0.132813	0.384766	1.42773	3.43945	7.28125	13.4434	21.8848	32.125	42.2949	52.1621	61.5801								135.7	-2.15039	-1.96094	-1.75391	-1.75195	-0.710938	1.87695	6.62891	11.3926	15.4098	17.5566	18.9984	-3.55273
135.8	-0.488281	-0.142578	0.369141	1.41016	3.4043	7.21484	13.3691	21.7864	31.9492	42.0742	51.8906	61.2637								135.8	-2.14063	-1.95117	-1.74609	-1.75195	-0.710938	1.87891	6.63831	11.3926	15.3883	17.5391	18.9766	-3.55273
135.9	-0.492188	-0.142578	0.355469	1.38086	3.37109	7.16016	13.2852	21.6758	31.7852	41.8555	51.6055	60.9609								135.9	-2.13281	-1.96094	-1.74414	-1.74255	-0.710938	1.87891	6.64063	11.3922	15.3883	17.5371	18.959	-3.5625
136	-0.485107	-0.154297	0.355469	1.36133	3.34961	7.12109	13.1953	21.5566	31.6055	41.6465	51.332	60.6367								136	-2.13281	-1.95508	-1.74609	-1.75195	-0.712891	1.88477	6.62891	11.3828	15.3766	17.5254	18.9473	-3.56445
136.1	-0.486328	-0.154297	0.339844	1.35156	3.31055	7.06445	13.125	21.4512	31.4453	41.4395	51.0508	60.3328								136.1	-2.13281	-1.95313	-1.74609	-1.75195	-0.705078	1.87695	6.63672	11.373	15.3766	17.5078	18.9355	-3.55664
136.2	-0.490234	-0.164063	0.332031	1.3418	3.2981	7.01172	13.0254	21.332	31.2949	41.25	50.793	60.0098								136.2	-2.12305	-1.95117	-1.73633	-1.75977	-0.701172	1.87891	6.64844	11.3828	15.3688	17.4961	18.9199	-3.55273
136.3	-0.480469	-0.154297	0.335938	1.33203	3.28125	6.98047	12.9746	21.2266	31.1445	41.0469	50.5469	59.7148								136.3	-2.13086	-1.96094	-1.74414	-1.76953	-0.710938	1.86914	6.64844	11.3652	15.3492	17.4688	18.8984	-3.5625
136.4	-0.486328	-0.169922	0.320313	1.32227	3.25586	6.94141	12.8984	21.1211	30.9883	40.8496	50.2969	59.4238								136.4	-2.12305	-1.94531	-1.73633	-1.75391	-0.703125	1.87695	6.65625	11.373	15.3473	17.4746	18.8887	-3.55469
136.5	-0.484375	-0.173828	0.306641	1.30078	3.22852	6.89063	12.8242	20.9922	30.8262	40.6465	50.0359	59.1191								136.5	-2.12268	-1.94299	-1.73596	-1.75159	-0.702759	1.88513	6.6488	11.3636	15.3379	17.4574	18.8793	-3.54651
136.6	-0.480469	-0.183594	0.3125	1.28125	3.21289	6.86133	12.7539	20.8867	30.666	40.457	49.791	58.8457								136.6	-2.12341	-1.95313	-1.74609	-1.76172	-0.712891	1.87695	6.64648	11.3438	15.318	17.4355	18.8555	-3.55469
136.7	-0.476563	-0.172607	0.308594	1.28125	3.20117	6.82031	12.7063	20.7793	30.5293	40.2637	49.5488	58.5527								136.7	-2.11328	-1.9375	-1.73828	-1.74609	-0.697266	1.88477	6.64648	11.3516	15.316	17.4258	18.8457	-3.54688
136.8	-0.490234	-0.191406	0.285156	1.24609	3.15234	6.76172	12.627	20.6816	30.3555	40.0469	49.3125	58.2695								136.8	-2.11133	-1.94336	-1.74609	-1.76172	-0.703125	1.86719	6.63867	11.334	15.3082	17.4082	18.8086	-3.55469
136.9	-0.470703	-0.181641	0.300781	1.24805	3.14258	6.73047	12.5664	20.5859	30.2109	39.8574	49.1016	58.0059								136.9	-2.12109	-1.95313	-1.75586	-1.77148	-0.705078	1.85742	6.62695	11.3203	15.2867	17.3867	18.7871	-3.56641
137	-0.476563	-0.185547	0.294922	1.23047	3.12109	6.67969	12.502	20.4766	30.0742	39.6602	48.8711	57.7402								137	-2.12109	-1.96094	-1.74646	-1.76367	-0.703125	1.86523	6.62891	11.3223	15.277	17.3691	18.7773	-3.56445
137.1	-0.474609	-0.181641	0.285156	1.2207	3.10742	6.64063	12.4551	20.3926	29.9258	39.4668	48.6465	57.4609								137.1	-2.11328	-1.96289	-1.75391	-1.76172	-0.703125	1.86719	6.61914	11.3223	15.2672	17.3574	18.7598	-3.56445
137.2	-0.482422	-0.197266	0.269531	1.19531	3.07617	6.58984	12.3867	20.2793	29.7598	39.2644	48.4102	57.1738								137.2	-2.11328	-1.96484	-1.75586	-1.76367	-0.714844	1.85547	6.61523	11.3203	15.2555	17.3344	18.7367	-3.56641
137.3	-0.474609	-0.195313	0.255859	1.1875	3.0625	6.56055	12.3457	20.1855	29.6406	39.0762	48.1914	56.916								137.3	-2.11133	-1.95508	-1.75391	-1.75391	-0.705078	1.86523	6.61133	11.3125	15.2301	17.3242	18.7246	-3.57422
137.4	-0.480469	-0.197266	0.255859	1.17188	3.03711	6.52148	12.2754	20.0664	29.4941	38.8945	47.957	56.6492								137.4	-2.12109	-1.9707	-1.75586	-1.76172	-0.712891	1.85547	6.60742	11.3027	15.2086	17.3047	18.6973	-3.58398
137.5	-0.460938	-0.201172	0.261719	1.16992	3.03125	6.49023	12.2266	19.9609	29.3652	38.7188	47.7422	56.3887								137.5	-2.12463	-1.98401	-1.76526	-1.77307	-0.734009	1.84607	6.59802	11.2894	15.1973	17.2758	18.6566	-3.59534
137.6	-0.466797	-0.201172	0.25	1.15161	3.00195	6.45117	12.1563	19.8496	29.2227	38.5098	47.5	56.1191								137.6	-2.12109	-1.98242	-1.76367	-1.76367	-0.732422	1.84766	6.59924	11.293	15.1891	17.2754	18.6387	-3.59375
137.7	-0.470703	-0.212891	0.234375	1.14258	2.98047	6.41016	12.0762	19.7422	29.082	38.3105	47.2617	55.8594								137.7	-2.13281	-1.97656	-1.7832	-1.76367	-0.726563	1.83594	6.59961	11.2813	15.1871	17.2559	18.6172	-3.58789
137.8	-0.470703	-0.212891	0.224609	1.13281	2.9668	6.36133	12.0059	19.6445	28.9258	38.125	47.043	55.5898								137.8	-2.13086	-1.97266	-1.7832	-1.76172	-0.722656	1.8457	6.59766	11.2734	15.1774	17.2461	18.6074	-3.59375
137.9	-0.470703	-0.222656	0.214844	1.12891	2.94141	6.33594	11.9512	19.5449	28.7949	37.9551	46.8164	55.3164								137.9	-2.12109	-1.96484	-1.7832	-1.75391	-0.732422	1.84766	6.59961	11.2734	15.1676	17.2363	18.5898	-3.59375
138	-0.470703	-0.216797	0.214844	1.11328	2.92188	6.30078	11.8848	19.4355	28.6641	37.7656	46.5879	55.0605								138	-2.12305	-1.97266	-1.79297	-1.76172	-0.742188	1.84729	6.59766	11.2617	15.1481	17.209	18.5664	-3.59412
138.1	-0.476563	-0.228516	0.199219	1.09766	2.90039	6.26367	11.8301	19.3262	28.5293	37.5801	46.3574	54.791								138.1	-2.13086	-1.99414	-1.80273	-1.77148	-0.751953	1.83044	6.58203	11.2539	15.1285	17.1855	18.5391	-3.60156
138.2	-0.480469	-0.242188	0.201172	1.08789	2.87109	6.22656	11.7461	19.2246	28.3906	37.4004	46.1328	54.5508								138.2	-2.12305	-1.97461	-1.79492	-1.77344	-0.744141	1.84534	6.58594	11.252	15.1266	17.1836	18.5371	-3.59375
138.3	-0.474609	-0.242188	0.195313	1.08203	2.85156	6.18945	11.6953	19.125	28.2754	37.2363	45.918	54.3008								138.3	-2.14063	-1.98242	-1.79492	-1.77344	-0.763672	1.84766	6.58008	11.2344	15.109	17.1582	18.5082	-3.60156
138.4	-0.477783	-0.243408	0.178467	1.06128	2.82495	6.13354	11.6335	19.0254	28.1277	37.0437	45.696	54.0242								138.4	-2.14063	-1.98242	-1.79297	-1.77148	-0.763672	1.84961	6.57813	11.2344	15.0992	17.1465	18.4883	-3.60156
138.5	-0.472656	-0.244141	0.179688	1.06055	2.80859	6.10352	11.5938	18.9453	27.9883	36.8848	45.4949	53.7852								138.5	-2.1344	-1.98438	-1.80432	-1.7926	-0.767212	1.84607	6.56873	11.2133	15.0879	17.1351	18.4652	-3.61487
138.6	-0.478516	-0.25	0.177734	1.04492	2.7793	6.07227	11.5371	18.8652	27.8477	36.7031	45.2832	53.532								138.6	-2.13281	-1.99182	-1.80469	-1.79297	-0.765625	1.84766	6.57813	11.2012	15.0778	17.125	18.4551	-3.61328
138.7	-0.482422	-0.248047	0.164063	1.03125	2.75977	6.02734	11.4805	18.7852	27.7324	36.5254	45.0703	53.2676								138.7	-2.13477	-1.99609	-1.80664	-1.79492	-0.767578	1.8457	6.58398	11.1992	15.066	17.1133	18.4355	-3.61523
138.8	-0.478516	-0.25	0.164063	1.03125	2.74219	5.99219	11.4375	18.709	27.5977	36.373	44.8672	53.0176								138.8	-2.13281	-1.99646	-1.80469	-1.80273	-0.765625	1.84375	6.57813	11.1914	15.068	17.0977	18.4258	-3.61328
138.9	-0.482422	-0.259766	0.164063	1.01953	2.72583	5.95435	11.373	18.6152	27.4766	36.2051	44.6602	52.7988								138.9	-2.14453	-2.00391	-1.80664	-1.80273	-0.785156	1.84375	6.57617	11.1895	15.0367	17.0762	18.3984	-3.61523
139	-0.482422	-0.267578	0.152344	1.00977	2.71094	5.91992	11.3145	18.5352	27.334	36.0352	44.4551	52.5684								139	-2.13477	-1.99609	-1.79688	-1.80469	-0.759766	1.85352	6.57617	11.1992	15.0348	17.0762	18.3926	-3.60547
139.1	-0.482422	-0.263672	0.142578	1	2.69141	5.89063	11.2637	18.4453	27.2188	35.875	44.2715	52.3242								139.1	-2.13281	-2.00391	-1.80469	-1.8125	-0.775391	1.84375	6.57617	11.1816	15.027	17.0566	18.3672	-3.61328
139.2	-0.476563	-0.263672	0.132813	0.996094	2.66992	5.85547	11.1992	18.3457	27.084	35.7188	44.0742	52.0977								139.2	-2.13281	-1.98633	-1.79492	-1.79333	-0.765625	1.85547	6.57813	11.1895	15.027	17.0547	18.3574	-3.61133
139.3	-0.478516	-0.263672	0.126953	0.974609	2.65039	5.81445	11.1582	18.25	26.9668	35.5449	43.875	51.8594								139.3	-2.14063	-2	-1.80273	-1.79883	-0.765625	1.83789	6.57813	11.1836	15.0094	17.0293	18.3379	-3.63086
139.4	-0.482422	-0.273438	0.120361	0.960938	2.63086	5.7793	11.0938	18.1816	26.8438	35.375	43.6855	51.6191								139.4	-2.15039	-2.01172	-1.8125	-1.81836	-0.783203	1.83594	6.57031	11.1641	14.9899	17.0078	18.3105	-3.64063
139.5	-0.482422	-0.273438	0.115234	0.957031	2.61133	5.75586	11.0305	18.0898	26.7129	35.2148	43.4922	51.3945								139.5	-2.15039	-2.00391	-1.8125	-1.81055	-0.783203	1.83789	6.56055	11.1641	14.9801	16.998	18.2988	-3.64063
139.6	-0.478516	-0.279297	0.0996094	0.943359	2.58594	5.71289	10.959	18.0156	26.5977	35.0645	43.2695	51.1641								139.6	-2.15234	-2.00391	-1.81445	-1.81055	-0.785156	1.82617	6.54883	11.1426	14.9684	16.9785	18.2793	-3.64258
139.7	-0.482422	-0.283203	0.0859375	0.929688	2.56055	5.66992	10.8945	17.916	26.4902	34.8965	43.0723	50.9395								139.7	-2.16016	-2.01172	-1.81445	-1.81836	-0.793335	1.82617	6.54883	11.125	14.9606	16.959	18.2598	-3.64258
139.8	-0.482422	-0.287109	0.0761719	0.919922	2.55078	5.65625	10.8359	17.832	26.3633	34.7559	42.9023	50.7363								139.8	-2.15393	-2.00549	-1.82385	-1.81995	-0.792603	1.82654	6.54919	11.1234	14.9473	16.9382	18.2371	-3.64221
139.9	-0.488281	-0.289063	0.0703125	0.910156	2.52539	5.61328	10.7793	17.75	26.2266	34.5828	42.7109	50.5125								139.9	-2.15234	-2.00391	-1.81445	-1.8125	-0.792969	1.82617	6.53906	11.1113	14.9371	16.9258	18.2344	-3.65234
140	-0.492188	-0.283203	0.0644531	0.910156	2.52734	5.59961	10.7363	17.666	26.123	34.4238	42.5215	50.2832								140	-2.15234	-2.01367	-1.83398	-1.82031	-0.802734	1.81604	6.5387	11.1016	14.9176	16.916	18.2148	-3.66211
140.1	-0.492188	-0.283203	0.0644531	0.907471	2.51172	5.54883	10.7012	17.5703	26.0039	34.2637	42.3262	50.0645								140.1	-2.16211	-2.01367	-1.83398	-1.83203	-0.794922	1.81836	6.5293	11.0918	14.9078	16.8965	18.1973	-3.66211
140.2	-0.486328	-0.289063	0.0546875	0.902344	2.49023	5.52539	10.6445	17.5059	25.8828	34.1152	42.1328	49.8477								140.2	-2.16211	-2.02344	-1.84375	-1.83398	-0.802734	1.80859	6.51953	11.0801	14.8883	16.875	18.1758	-3.67188
140.3	-0.482422	-0.292969	0.0546875	0.892578	2.4707	5.5	10.5918	17.4414	25.7734	33.9551	41.9246	49.625								140.3	-2.16211	-2.02344	-1.85352	-1.83203	-0.794922	1.79883	6.51953	11.082	14.8785	16.8652	18.1582	-3.66406
140.4	-0.472656	-0.294922	0.0546875	0.898438	2.4668	5.48438	10.5547	17.375	25.6621	33.8145	41.75	49.4277								140.4	-2.1543	-2.01563	-1.85352	-1.83203	-0.792969	1.79883	6.50977	11.082	14.8785	16.8477	18.1465	-3.66211
140.5	-0.478516	-0.300781	0.0390625	0.884766	2.44531	5.45313	10.498	17.2891	25.5566	33.6777	41.5586	49.2285								140.5	-2.17188	-2.02344	-1.86328	-1.8418	-0.802734	1.7793	6.50781	11.0625	14.8512	16.8359	18.1289	-3.67188
140.6	-0.482422	-0.298828	0.0351563	0.871094	2.42969	5.42969	10.4512	17.2012	25.4336	33.5176	41.3906	48.998								140.6	-2.16406	-2.01563	-1.84766	-1.83398	-0.794922	1.78711	6.50781	11.0605	14.8356	16.8262	18.1152	-3.66406
140.7	-0.482422	-0.304688	0.0253906	0.876953	2.41016	5.4043	10.4043	17.125	25.3125	33.375	41.2344	48.7852								140.7	-2.16406	-2.00781	-1.8457	-1.83398	-0.804688	1.79492	6.50781	11.0508	14.8356	16.8145	18.0957	-3.67578
140.8	-0.482422	-0.304688	0.0214844	0.861328	2.39648	5.36914	10.3457	17.0645	25.2129	33.2148	41.0508	48.5684								140.8	-2.16174	-2.01135	-1.84338	-1.82385	-0.794556	1.79919	6.50818	11.0625	14.8281	16.807	18.0785	-3.67346
140.9	-0.488281	-0.310547	0.00976563	0.851563	2.375	5.33398	10.2793	16.998	25.1035	33.0684	40.8691	48.3535								140.9	-2.17188	-2.01563	-1.85352	-1.83203	-0.802734	1.78711	6.50977	11.0449	14.8082	16.7793	18.0469	-3.68359
141	-0.480469	-0.302734	0.0175781	0.853516	2.36328	5.31055	10.252	16.9063	25.0254	32.9258	40.6973	48.1563								141	-2.17383	-2.0332	-1.85352	-1.83398	-0.8125	1.7793	6.49805	11.0352	14.7887	16.7559	18.0293	-3.68555
141.1	-0.480469	-0.3125	0.0078125	0.84375	2.35156	5.28711	10.207	16.8418	24.9043	32.7969	40.5234	47.9512								141.1	-2.17188	-2.0332	-1.86328	-1.8418	-0.802734	1.7793	6.5	11.0254	14.7789	16.7461	18.0176	-3.68359
141.2	-0.480469	-0.322266	0.0078125	0.833984	2.33203	5.25977	10.1465	16.7969	24.7949	32.6602	40.3477	47.7578								141.2	-2.17383	-2.0332	-1.86523	-1.83398	-0.796875	1.78516	6.49609	11.0195	14.7594	16.7363	17.998	-3.68555
141.3	-0.487549	-0.329346	-0.0109863	0.821045	2.30542	5.22339	10.1062	16.7097	24.6687	32.5203	40.1765	47.5652								141.3	-2.17188	-2.0332	-1.86328	-1.8418	-0.792969	1.78906	6.5	11.0156	14.7496	16.7266	17.9883	-3.70117
141.4	-0.476563	-0.324219	-0.015625	0.830078	2.30664	5.19922	10.0645	16.6348	24.5723	32.4141	40.0313	47.3906								141.4	-2.19141	-2.03516	-1.87305	-1.85156	-0.794922	1.78711	6.48047	11.002	14.7301	16.707	17.9609	-3.70508
141.5	-0.472656	-0.333984	-0.015625	0.820313	2.29102	5.18677	10.0195	16.5703	24.4824	32.248	39.8652	47.1953								141.5	-2.18164	-2.0332	-1.87305	-1.84375	-0.792969	1.78906	6.4707	11.0039	14.7301	16.6895	17.9492	-3.70313
141.6	-0.472656	-0.333984	-0.0253906	0.810547	2.2793	5.16016	9.96484	16.5137	24.3789	32.1055	39.7109	46.9988								141.6	-2.17383	-2.03516	-1.86523	-1.83398	-0.785156	1.78516	6.48633	11.002	14.7281	16.6855	17.9359	-3.69531
141.7	-0.482422	-0.333984	-0.0253906	0.800781	2.25977	5.13086	9.91992	16.4434	24.2832	31.9551	39.5469	46.8242								141.7	-2.19104	-2.05237	-1.87463	-1.8512	-0.802368	1.76794	6.47107	10.9847	14.6992	16.6586	17.8969	-3.71252
141.8	-0.466797	-0.333984	-0.0253906	0.800781	2.25	5.12695	9.88281	16.3899	24.1934	31.834	39.3828	46.6543								141.8	-2.18555	-2.04688	-1.87891	-1.8457	-0.806641	1.78125	6.47461	10.9902	14.6949	16.6465	17.8848	-3.7168
141.9	-0.458984	-0.324219	-0.015625	0.800781	2.23438	5.10352	9.83789	16.3301	24.0762	31.7188	39.2461	46.4629								141.9	-2.18396	-2.06445	-1.88672	-1.8457	-0.814453	1.76563	6.46094	10.9727	14.6774	16.627	17.8652	-3.73242
142	-0.462891	-0.324219	-0.0253906	0.791016	2.2207	5.06055	9.79883	16.252	23.9629	31.5957	39.0847	46.2539								142	-2.20081	-2.06445	-1.88672	-1.85156	-0.814453	1.77344	6.4668	10.9629	14.6676	16.627	17.8477	-3.72656
142.1	-0.453125	-0.333984	-0.0253906	0.78125	2.20508	5.0293	9.75122	16.1953	23.8535	31.459	38.9141	46.0586								142.1	-2.21289	-2.07422	-1.89648	-1.86523	-0.826172	1.76563	6.44727	10.9609	14.6578	16.5961	17.8184	-3.74414
142.2	-0.46875	-0.339844	-0.0253906	0.769531	2.18945	5.00586	9.71484	16.1348	23.7493	31.3457	38.7598	45.8945								142.2	-2.20349	-2.06445	-1.90625	-1.85352	-0.824219	1.75586	6.44727	10.9531	14.6481	16.584	17.8066	-3.74414
142.3	-0.478516	-0.349609	-0.0410156	0.75	2.17383	4.96875	9.68555	16.0586	23.6777	31.209	38.6152	45.7129								142.3	-2.20117	-2.07422	-1.90625	-1.85352	-0.816406	1.75586	6.44531	10.9434	14.6481	16.5742	17.7871	-3.74414
142.4	-0.482422	-0.347656	-0.0546875	0.740234	2.16016	4.93555	9.63477	15.9863	23.5938	31.0859	38.4551	45.5059								142.4	-2.21094	-2.08398	-1.91602	-1.85388	-0.824219	1.75391	6.42773	10.9238	14.6285	16.5547	17.7578	-3.75391
142.5	-0.472656	-0.349609	-0.0507813	0.734375	2.14453	4.91406	9.58984	15.9258	23.498	30.9492	38.3047	45.3223								142.5	-2.21094	-2.07422	-1.90625	-1.8512	-0.824219	1.75586	6.42773	10.9238	14.6285	16.5547	17.748	-3.74414
142.6	-0.472656	-0.353516	-0.0644531	0.736328	2.13086	4.89063	9.55078	15.8555	23.4043	30.8555	38.1504	45.1348								142.6	-2.21875	-2.0918	-1.90625	-1.86133	-0.822266	1.75745	6.42932	10.9121	14.611	16.5371	17.7285	-3.75195
142.7	-0.482422	-0.375	-0.0742188	0.720703	2.09961	4.85547	9.49414	15.7813	23.2852	30.7246	37.9961	44.9492								142.7	-2.21875	-2.0918	-1.91406	-1.86133	-0.832031	1.75977	6.42188	10.9141	14.6031	16.5098	17.7109	-3.76172
142.8	-0.488281	-0.380859	-0.0898438	0.695313	2.07422	4.82422	9.43945	15.7188	23.1797	30.6133	37.8457	44.7637								142.8	-2.2207	-2.10352	-1.91602	-1.85388	-0.833984	1.75781	6.41797	10.9023	14.5856	16.5059	17.6973	-3.76367
142.9	-0.482422	-0.375	-0.0839844	0.691406	2.07031	4.80664	9.4043	15.6543	23.0957	30.4863	37.7051	44.5957								142.9	-2.22034	-2.10315	-1.91565	-1.86096	-0.824219	1.76599	6.42029	10.8929	14.5781	16.4945	17.6781	-3.76331
143	-0.476563	-0.384766	-0.0957031	0.685547	2.05078	4.7793	9.36523	15.5762	23.0156	30.375	37.5508	44.4297								143	-2.2207	-2.0957	-1.91602	-1.87073	-0.822266	1.76758	6.42773	10.8926	14.5699	16.4844	17.6683	-3.75586
143.1	-0.472656	-0.384766	-0.0898438	0.679688	2.04102	4.74023	9.31445	15.5059	22.9453	30.2461	37.4121	44.2852								143.1	-2.21289	-2.08594	-1.90039	-1.85583	-0.814453	1.76563	6.42773	10.8906	14.566	16.4746	17.6621	-3.74609
143.2	-0.478516	-0.390625	-0.0917969	0.664063	2.01953	4.70898	9.26953	15.4453	22.8555	30.1289	37.2559	44.1211								143.2	-2.23047	-2.09375	-1.90625	-1.86133	-0.822266	1.75781	6.42773	10.873	14.5485	16.4648	17.6367	-3.75391
143.3	-0.482422	-0.394531	-0.0957031	0.650391	2	4.68555	9.23438	15.3652	22.7656	29.9961	37.0957	43.9402								143.3	-2.23047	-2.09375	-1.91602	-1.86133	-0.822266	1.76758	6.42969	10.873	14.5387	16.4551	17.625	-3.74609
143.4	-0.465576	-0.394531	-0.0957031	0.647705	1.99023	4.67969	9.20117	15.3008	22.6836	29.8965	36.9414	43.7852								143.4	-2.22266	-2.0957	-1.9082	-1.85352	-0.824219	1.77344	6.42773	10.8789	14.5367	16.4531	17.6133	-3.74609
143.5	-0.466797	-0.400391	-0.111328	0.629639	1.97461	4.64453	9.16992	15.2285	22.5586	29.7695	36.8008	43.6035								143.5	-2.21484	-2.07813	-1.9082	-1.86328	-0.816406	1.77539	6.42578	10.8809	14.5348	16.4434	17.5957	-3.75391
143.6	-0.470703	-0.404297	-0.115234	0.611328	1.94922	4.61914	9.12109	15.1699	22.4648	29.6465	36.6621	43.4258								143.6	-2.21094	-2.07422	-1.89685	-1.85156	-0.8125	1.77734	6.42969	10.873	14.527	16.4277	17.5859	-3.74609
143.7	-0.470703	-0.404297	-0.125	0.599609	1.93945	4.60547	9.0957	15.1055	22.375	29.5352	36.5273	43.2598								143.7	-2.2207	-2.08398	-1.9043	-1.86328	-0.822266	1.77539	6.41602	10.8535	14.5172	16.416	17.5488	-3.75391
143.8	-0.470703	-0.404297	-0.125	0.589844	1.92969	4.58008	9.05469	15.0352	22.2891	29.4102	36.3828	43.0801								143.8	-2.21875	-2.08203	-1.90234	-1.85938	-0.820313	1.76953	6.41992	10.8633	14.5094	16.3965	17.5293	-3.75195
143.9	-0.470703	-0.404297	-0.134766	0.589844	1.91992	4.56055	9.00391	14.9844	22.2207	29.2969	36.2266	42.9063								143.9	-2.21875	-2.08203	-1.89453	-1.86719	-0.820313	1.76953	6.41797	10.8535	14.4996	16.3887	17.5176	-3.75195
144	-0.476563	-0.403076	-0.134766	0.574219	1.89453	4.5332	8.96484	14.9238	22.1387	29.1895	36.0977	42.7402								144	-2.23047	-2.08594	-1.90234	-1.87109	-0.822266	1.77539	6.41602	10.8418	14.4801	16.375	17.498	-3.75391
144.1	-0.480469	-0.412109	-0.144531	0.560547	1.88086	4.50586	8.92578	14.8848	22.0352	29.0762	35.9434	42.5703								144.1	-2.2301	-2.08362	-1.90588	-1.88049	-0.814087	1.76794	6.42773	10.8226	14.4688	16.3578	17.4769	-3.75354
144.2	-0.470703	-0.402344	-0.134766	0.560547	1.88086	4.49023	8.9043	14.8411	21.9355	28.9668	35.8152	42.4063								144.2	-2.23047	-2.08398	-1.9043	-1.87109	-0.822266	1.76758	6.41992	10.8301	14.4586	16.3457	17.459	-3.75391
144.3	-0.470703	-0.402344	-0.144531	0.550781	1.85938	4.46875	8.87109	14.793	21.8555	28.8555	35.6816	42.2461								144.3	-2.22266	-2.07654	-1.89648	-1.86328	-0.814453	1.77539	6.42578	10.8398	14.4664	16.3438	17.4473	-3.74609
144.4	-0.470703	-0.409424	-0.154297	0.550781	1.83984	4.43945	8.82813	14.7461	21.7754	28.752	35.5547	42.0898								144.4	-2.23047	-2.08203	-1.9043	-1.86328	-0.814453	1.76758	6.41992	10.8301	14.4489	16.3184	17.4277	-3.75391
144.5	-0.470703	-0.406982	-0.154297	0.541016	1.83008	4.41992	8.78125	14.6953	21.6738	28.6504	35.4219	41.9199								144.5	-2.22266	-2.07422	-1.88672	-1.86328	-0.804688	1.77539	6.42578	10.8301	14.4469	16.3145	17.4047	-3.75586
144.6	-0.460938	-0.402344	-0.144531	0.541016	1.82739	4.4043	8.76367	14.6211	21.6191	28.5664	35.2754	41.7754								144.6	-2.24805	-2.08008	-1.89453	-1.86914	-0.8125	1.75	6.41211	10.8047	14.4215	16.2813	17.377	-3.77148
144.7	-0.460938	-0.402344	-0.15625	0.529297	1.82227	4.37891	8.73047	14.5547	21.5313	28.4668	35.1621	41.6367								144.7	-2.23438	-2.07422	-1.88672	-1.87109	-0.816406	1.75586	6.41797	10.8199	14.4274	16.2754	17.3652	-3.76563
144.8	-0.471924	-0.419189	-0.173096	0.512451	1.79565	4.34253	8.68628	14.4792	21.4285	28.3484	35.0046	41.4734								144.8	-2.24023	-2.07422	-1.89453	-1.88086	-0.816406	1.75586	6.4082	10.8047	14.4078	16.2559	17.3457	-3.77344
144.9	-0.472656	-0.433594	-0.1875	0.498047	1.7793	4.33398	8.64258	14.4141	21.334	28.2441	34.8633	41.334								144.9	-2.23242	-2.07227	-1.87891	-1.87305	-0.816406	1.76563	6.4082	10.8125	14.4059	16.2539	17.334	-3.76563
145	-0.472656	-0.433594	-0.1875	0.495361	1.75977	4.31641	8.60864	14.3594	21.2422	28.1348	34.7402	41.2078								145	-2.22852	-2.0625	-1.88281	-1.86133	-0.8125	1.76953	6.41211	10.8047	14.4	16.248	17.3086	-3.76172
145.1	-0.462891	-0.423828	-0.171875	0.5	1.75	4.30664	8.58398	14.3145	21.1523	28.0352	34.6191	41.082								145.1	-2.23828	-2.06055	-1.89258	-1.87695	-0.814453	1.76758	6.40234	10.7949	14.3805	16.2285	17.2871	-3.77148
145.2	-0.46875	-0.429688	-0.183594	0.484375	1.73438	4.28125	8.53711	14.2285	21.0762	27.9375	34.4785	40.9473								145.2	-2.23987	-2.05432	-1.89417	-1.88245	-0.814087	1.76794	6.38904	10.7933	14.3789	16.2078	17.2855	-3.76526
145.3	-0.472656	-0.443359	-0.1875	0.470703	1.7207	4.24805	8.49023	14.1504	21.0098	27.8477	34.3496	40.8066								145.3	-2.24219	-2.05469	-1.89648	-1.88281	-0.816406	1.75391	6.39453	10.7891	14.3574	16.1934	17.2559	-3.76563
145.4	-0.466797	-0.443359	-0.191406	0.460938	1.71094	4.22656	8.46484	14.084	20.9336	27.7246	34.2344	40.6563								145.4	-2.24023	-2.05469	-1.9043	-1.88086	-0.814453	1.76367	6.40625	10.793	14.3473	16.1777	17.2461	-3.75586
145.5	-0.462891	-0.4375	-0.1875	0.451172	1.70508	4.20703	8.43359	14.0332	20.8633	27.6348	34.1152	40.5039								145.5	-2.24219	-2.04492	-1.90625	-1.875	-0.826172	1.77539	6.39648	10.7891	14.345	16.1641	17.2266	-3.75586
145.6	-0.451172	-0.421875	-0.185547	0.462891	1.70117	4.2063	8.41211	14.002	20.8047	27.5273	34.002	40.375								145.6	-2.25	-2.04297	-1.89453	-1.87891	-0.824219	1.76563	6.40625	10.793	14.3395	16.1543	17.2168	-3.75391
145.7	-0.457031	-0.427734	-0.185547	0.447266	1.68555	4.17578	8.36914	13.9688	20.709	27.4102	33.8809	40.2441								145.7	-2.24414	-2.04492	-1.90625	-1.88281	-0.818359	1.76367	6.39648	10.7891	14.3281	16.1426	17.2051	-3.75586
145.8	-0.472656	-0.453125	-0.207031	0.419922	1.66602	4.14844	8.32422	13.9141	20.6191	27.3047	33.7305	40.0938								145.8	-2.25	-2.0625	-1.9043	-1.89258	-0.824219	1.76367	6.39648	10.7832	14.3063	16.1172	17.1875	-3.77344
145.9	-0.460938	-0.441406	-0.195313	0.431641	1.67188	4.14063	8.30469	13.8652	20.5547	27.207	33.6257	39.959								145.9	-2.25	-2.05273	-1.9043	-1.89063	-0.824219	1.76563	6.39648	10.7734	14.2965	16.1133	17.166	-3.77344
146	-0.472656	-0.458984	-0.207031	0.410156	1.65039	4.09961	8.24414	13.8145	20.4629	27.1055	33.4902	39.7988								146	-2.25195	-2.0625	-1.91406	-1.90039	-0.824585	1.75586	6.38867	10.7539	14.277	16.1055	17.1387	-3.7832
146.1	-0.478516	-0.460938	-0.216797	0.394531	1.625	4.07422	8.21484	13.7539	20.377	27.0098	33.3633	39.6484								146.1	-2.26367	-2.06445	-1.91797	-1.91211	-0.833984	1.74414	6.37695	10.752	14.2653	16.0859	17.125	-3.78516
146.2	-0.482422	-0.464844	-0.216797	0.371094	1.61523	4.04883	8.17383	13.7031	20.3223	26.9043	33.25	39.4941								146.2	-2.26172	-2.0625	-1.91406	-1.91016	-0.832031	1.75549	6.37891	10.752	14.2672	16.0664	17.1191	-3.7832
146.3	-0.482422	-0.458984	-0.216797	0.361328	1.60938	4.03516	8.14453	13.6738	20.2383	26.8242	33.1406	39.3535								146.3	-2.26367	-2.06445	-1.91602	-1.90234	-0.833984	1.75586	6.37659	10.7422	14.2555	16.0547	17.0957	-3.79492
146.4	-0.488281	-0.470703	-0.232422	0.355469	1.59375	4.01367	8.11328	13.627	20.1563	26.7188	33.0234	39.2031								146.4	-2.25391	-2.0625	-1.91406	-1.89258	-0.824219	1.74805	6.37109	10.7344	14.2477	16.0449	17.0879	-3.78357
146.5	-0.486328	-0.46875	-0.230469	0.347656	1.58594	3.98633	8.08008	13.5605	20.0781	26.6309	32.916	39.0605								146.5	-2.26172	-2.06445	-1.91406	-1.91016	-0.841797	1.75586	6.35938	10.7324	14.2379	16.0273	17.0605	-3.79102
146.6	-0.466797	-0.458984	-0.220703	0.347656	1.58594	3.98047	8.04883	13.5098	20.0078	26.5508	32.8164	38.9355								146.6	-2.26367	-2.06445	-1.92578	-1.91211	-0.84375	1.74609	6.35938	10.7207	14.2356	16.0039	17.0449	-3.79297
146.7	-0.492188	-0.474609	-0.236328	0.332031	1.55078	3.95898	8.00977	13.4492	19.9336	26.4648	32.7031	38.7754								146.7	-2.26331	-2.05432	-1.92542	-1.91956	-0.853149	1.74646	6.34802	10.7113	14.2285	15.9945	17.0277	-3.7926
146.8	-0.476563	-0.484375	-0.240967	0.326172	1.54102	3.92969	7.97461	13.4043	19.8789	26.3652	32.5996	38.6348								146.8	-2.26563	-2.06641	-1.92773	-1.91602	-0.847656	1.74414	6.35352	10.707	14.2145	15.9922	17.0137	-3.79492
146.9	-0.472656	-0.484375	-0.236328	0.320313	1.54102	3.91602	7.94336	13.3438	19.8223	26.2754	32.4941	38.5059								146.9	-2.26367	-2.06445	-1.92578	-1.91992	-0.84375	1.74414	6.34766	10.7109	14.2164	15.9766	17.0059	-3.79297
147	-0.478516	-0.484375	-0.242188	0.304688	1.52344	3.89258	7.89844	13.2676	19.7461	26.1797	32.3848	38.3633								147	-2.27539	-2.05859	-1.9375	-1.91602	-0.845703	1.74414	6.3457	10.709	14.2047	15.9629	16.9847	-3.79492
147.1	-0.476563	-0.478516	-0.25	0.306641	1.51563	3.88086	7.86914	13.2188	19.6797	26.0723	32.2656	38.2324								147.1	-2.25391	-2.04688	-1.92578	-1.91211	-0.833984	1.75391	6.34766	10.7188	14.1973	15.9727	16.9844	-3.79492
147.2	-0.478516	-0.480469	-0.246094	0.294922	1.5	3.85352	7.82813	13.168	19.5938	25.9805	32.1445	38.073								147.2	-2.25391	-2.04297	-1.93359	-1.91992	-0.841797	1.74805	6.34766	10.7031	14.1868	15.9492	16.9668	-3.80273
147.3	-0.482422	-0.484375	-0.255859	0.28125	1.49023	3.82813	7.79883	13.1133	19.5137	25.875	32.0254	37.9648								147.3	-2.25391	-2.03516	-1.92578	-1.91211	-0.826172	1.74609	6.34766	10.7109	14.1871	15.9453	16.957	-3.7832
147.4	-0.482422	-0.494141	-0.255859	0.271484	1.48047	3.80859	7.76367	13.0547	19.4531	25.7695	31.9102	37.8477								147.4	-2.24609	-2.03711	-1.92578	-1.91211	-0.824219	1.75391	6.33789	10.7012	14.1871	15.9453	16.9434	-3.79492
147.5	-0.482422	-0.494141	-0.255859	0.261719	1.4707	3.79492	7.72461	13.0039	19.3828	25.6855	31.791	37.7148								147.5	-2.25195	-2.04297	-1.92578	-1.91992	-0.841797	1.74805	6.33789	10.6934	14.1696	15.9258	16.9258	-3.80273
147.6	-0.482422	-0.488281	-0.265625	0.267578	1.4707	3.76953	7.69922	12.9629	19.3223	25.6016	31.7012	37.5879								147.6	-2.24414	-2.03516	-1.91602	-1.92383	-0.833984	1.75586	6.33789	10.6992	14.1676	15.916	16.916	-3.79492
147.7	-0.482422	-0.484375	-0.275391	0.261719	1.44922	3.74805	7.66406	12.9211	19.252	25.5156	31.5859	37.4551								147.7	-2.24219	-2.0332	-1.91406	-1.92188	-0.832031	1.75781	6.34766	10.6934	14.1598	15.9063	16.9063	-3.79492
147.8	-0.472656	-0.484375	-0.275391	0.25	1.44531	3.72852	7.63281	12.8848	19.1895	25.4199	31.4805	37.3535								147.8	-2.25195	-2.04297	-1.92383	-1.93164	-0.833984	1.74609	6.33984	10.693	14.1403	15.8867	16.8867	-3.79492
147.9	-0.472656	-0.478516	-0.275391	0.25	1.43945	3.71484	7.60352	12.8457	19.1133	25.3418	31.3711	37.2188								147.9	-2.23474	-2.03516	-1.91602	-1.92383	-0.824219	1.75586	6.34766	10.7031	14.1481	15.877	16.8848	-3.78516
148	-0.472656	-0.484375	-0.285156	0.240234	1.42969	3.69922	7.58398	12.8008	19.0273	25.2754	31.2461	37.084								148	-2.24023	-2.04297	-1.91602	-1.93164	-0.832031	1.74805	6.33008	10.6914	14.1285	15.8496	16.8672	-3.7832
148.1	-0.466797	-0.484375	-0.294922	0.240234	1.41602	3.67773	7.55981	12.7559	18.9492	25.1953	31.1211	36.9551								148.1	-2.23242	-2.02734	-1.91406	-1.92383	-0.824219	1.74609	6.3457	10.7012	14.1266	15.8457	16.8574	-3.77539
148.2	-0.478516	-0.5	-0.310547	0.224609	1.39453	3.63867	7.51953	12.6992	18.8867	25.1094	31.0098	36.8125								148.2	-2.24023	-2.0332	-1.91602	-1.94141	-0.824219	1.74609	6.33008	10.6914	14.109	15.8281	16.8477	-3.79297
148.3	-0.482422	-0.498047	-0.308594	0.210938	1.38086	3.62891	7.48633	12.6621	18.834	25.0156	30.9121	36.6953								148.3	-2.23242	-2.02539	-1.90625	-1.93359	-0.814453	1.74609	6.33789	10.7012	14.1071	15.8242	16.8379	-3.78516
148.4	-0.482422	-0.503906	-0.304688	0.210938	1.37109	3.60938	7.46094	12.625	18.7637	24.9355	30.8125	36.5762								148.4	-2.24182	-2.02502	-1.92542	-1.93518	-0.81604	1.73669	6.32654	10.682	14.0977	15.7972	16.8148	-3.79456
148.5	-0.482422	-0.503906	-0.314453	0.201172	1.34961	3.57813	7.42578	12.5762	18.7102	24.8359	30.7227	36.4297								148.5	-2.23633	-2.02734	-1.92773	-1.93555	-0.816406	1.74219	6.31445	10.6699	14.0856	15.7832	16.793	-3.79688
148.6	-0.482422	-0.503906	-0.314453	0.191406	1.33984	3.57544	7.38477	12.5254	18.6445	24.75	30.627	36.3262								148.6	-2.24219	-2.02539	-1.92578	-1.93359	-0.814453	1.74609	6.31641	10.6719	14.0778	15.7754	16.7871	-3.79492
148.7	-0.482422	-0.513672	-0.308594	0.1875	1.33984	3.56055	7.36133	12.4746	18.584	24.6758	30.502	36.2148								148.7	-2.24414	-2.03552	-1.92773	-1.94336	-0.824219	1.72461	6.30627	10.6602	14.068	15.7461	16.7559	-3.79688
148.8	-0.492188	-0.506592	-0.314453	0.191406	1.33594	3.54102	7.33594	12.4414	18.5156	24.5859	30.3855	36.0898								148.8	-2.23242	-2.02344	-1.91602	-1.94336	-0.814453	1.73401	6.30859	10.6719	14.068	15.7367	16.7578	-3.78516
148.9	-0.486328	-0.501953	-0.308594	0.181641	1.33008	3.52148	7.31055	12.3848	18.4512	24.5313	30.291	35.9648								148.9	-2.24023	-2.01367	-1.92383	-1.94336	-0.822266	1.72852	6.29883	10.6621	14.0504	15.7168	16.7383	-3.80273
149	-0.478516	-0.501953	-0.316406	0.171875	1.32739	3.50586	7.28516	12.3457	18.3945	24.4355	30.1914	35.8652								149	-2.23047	-2.02148	-1.92383	-1.94141	-0.822266	1.72656	6.30078	10.6641	14.0387	15.7051	16.7285	-3.80273
149.1	-0.492188	-0.496094	-0.316406	0.162109	1.32227	3.49023	7.26172	12.3047	18.3438	24.3555	30.0938	35.7559								149.1	-2.22461	-2.01563	-1.92578	-1.94336	-0.816406	1.73438	6.30664	10.6523	14.027	15.6934	16.7168	-3.80469
149.2	-0.492188	-0.492188	-0.326172	0.15625	1.3125	3.47656	7.22461	12.2656	18.2949	24.2754	29.9902	35.6309								149.2	-2.23047	-2.02148	-1.93359	-1.95117	-0.832031	1.72852	6.30078	10.6426	14.0094	15.6758	16.6973	-3.8125
149.3	-0.492188	-0.492188	-0.326172	0.160156	1.30078	3.4707	7.19531	12.2148	18.2344	24.1953	29.9102	35.5352								149.3	-2.22266	-2.02148	-1.92578	-1.94336	-0.824219	1.73633	6.29883	10.6523	14.0074	15.6738	16.6953	-3.80469
149.4	-0.486328	-0.501953	-0.326172	0.150391	1.29102	3.44922	7.17969	12.1758	18.1543	24.1055	29.8145	35.4355								149.4	-2.23047	-2.02344	-1.93359	-1.94336	-0.832031	1.72852	6.28125	10.6406	13.9801	15.6484	16.6777	-3.82227
149.5	-0.488281	-0.501953	-0.326172	0.146484	1.27148	3.43555	7.1543	12.1406	18.1113	24.0254	29.7305	35.3093								149.5	-2.22266	-2.02344	-1.92578	-1.93359	-0.824219	1.73438	6.29688	10.6504	13.9781	15.6445	16.668	-3.79688
149.6	-0.492188	-0.501953	-0.330078	0.140625	1.26172	3.41992	7.13086	12.1152	18.0449	23.957	29.6152	35.1934								149.6	-2.22266	-2.03125	-1.93359	-1.95117	-0.832031	1.72852	6.28125	10.6328	13.9703	15.627	16.6387	-3.8125
149.7	-0.492188	-0.505859	-0.326172	0.130859	1.25195	3.40039	7.10352	12.0742	17.9844	23.8809	29.5215	35.084								149.7	-2.22266	-2.04297	-1.93945	-1.95313	-0.833984	1.72461	6.26953	10.6211	13.9586	15.6152	16.6176	-3.81445
149.8	-0.507813	-0.507813	-0.341797	0.121094	1.23633	3.39063	7.07813	12.0098	17.9277	23.7969	29.4453	34.9688								149.8	-2.22229	-2.05042	-1.93713	-1.94495	-0.833618	1.72693	6.27771	10.6215	13.9473	15.6156	16.6058	-3.82385
149.9	-0.511719	-0.511719	-0.339844	0.121094	1.22266	3.36914	7.04492	11.9648	17.875	23.7266	29.3613	34.875								149.9	-2.24219	-2.06445	-1.94727	-1.95313	-0.835938	1.72461	6.27734	10.6094	13.9274	15.5957	16.5762	-3.83398
150	-0.505859	-0.511719	-0.345703	0.117188	1.2168	3.34961	7.03125	11.9414	17.8145	23.6367	29.252	34.7695								150	-2.23633	-2.07227	-1.93982	-1.94727	-0.835938	1.72461	6.26563	10.5996	13.9156	15.5645	16.5625	-3.83594
150.1	-0.501953	-0.523438	-0.345703	0.121094	1.21094	3.32031	7.00391	11.9102	17.7539	23.5762	29.166	34.6641								150.1	-2.23242	-2.07227	-1.93555	-1.94336	-0.833984	1.7168	6.26758	10.5918	13.9078	15.5547	16.5547	-3.82617
150.2	-0.492188	-0.523438	-0.345703	0.111328	1.20703	3.31055	6.99023	11.875	17.6836	23.5059	29.0918	34.5742								150.2	-2.24219	-2.08594	-1.94531	-1.93396	-0.84375	1.71484	6.26563	10.5723	13.8883	15.5449	16.5273	-3.83398
150.3	-0.492188	-0.523438	-0.349609	0.111328	1.20117	3.2793	6.95313	11.8457	17.6152	23.4258	29.0117	34.459								150.3	-2.22656	-2.07617	-1.94727	-1.93359	-0.835938	1.72461	6.27344	10.5703	13.8864	15.5254	16.5234	-3.82617
150.4	-0.492188	-0.527344	-0.345703	0.106689	1.19141	3.25977	6.94067	11.8047	17.5449	23.3672	28.9219	34.3652								150.4	-2.23242	-2.08594	-1.95508	-1.94141	-0.84375	1.71484	6.26721	10.5621	13.8688	15.5059	16.4883	-3.84375
150.5	-0.492188	-0.523438	-0.345703	0.101563	1.17578	3.24023	6.90625	11.7598	17.4941	23.3066	28.8223	34.2598								150.5	-2.22461	-2.07617	-1.94727	-1.93359	-0.835938	1.72461	6.28516	10.5605	13.8766	15.5039	16.4844	-3.83594
150.6	-0.492188	-0.523438	-0.355469	0.107422	1.16797	3.23633	6.875	11.7246	17.4238	23.2559	28.7266	34.166								150.6	-2.23242	-2.08594	-1.96484	-1.94336	-0.833984	1.70703	6.26953	10.5527	13.859	15.4863	16.4668	-3.8457
150.7	-0.511719	-0.537109	-0.365234	0.0917969	1.15234	3.20898	6.83594	11.6758	17.3555	23.166	28.6523	34.0547								150.7	-2.22266	-2.07422	-1.95508	-1.93164	-0.833984	1.7262	6.26953	10.5527	13.859	15.4766	16.4648	-3.83398
150.8	-0.505859	-0.533203	-0.365234	0.0917969	1.14258	3.19531	6.81641	11.6211	17.3008	23.1172	28.5664	33.9551								150.8	-2.23047	-2.07422	-1.95508	-1.93164	-0.841797	1.7207	6.26172	10.543	13.8395	15.457	16.4375	-3.8418
150.9	-0.501953	-0.533203	-0.36792	0.0917969	1.13086	3.17383	6.80273	11.5938	17.2344	23.0469	28.4922	33.8594								150.9	-2.22266	-2.08203	-1.95508	-1.92188	-0.833984	1.72852	6.25977	10.5527	13.8473	15.4551	16.4277	-3.83594
151	-0.501953	-0.533203	-0.363281	0.0820313	1.12109	3.16016	6.77539	11.5547	17.1543	22.9863	28.4121	33.7461								151	-2.23047	-2.10156	-1.95508	-1.92969	-0.841797	1.72852	6.25977	10.5352	13.8297	15.4277	16.418	-3.8418
151.1	-0.492188	-0.523438	-0.353516	0.0917969	1.13086	3.15625	6.76563	11.5234	17.1035	22.9355	28.3418	33.6563								151.1	-2.23047	-2.10156	-1.95313	-1.93164	-0.841797	1.73047	6.26172	10.5254	13.8375	15.418	16.3906	-3.8418
151.2	-0.507813	-0.533203	-0.363281	0.0820313	1.10742	3.12891	6.74219	11.4719	17.041	22.8359	28.252	33.5449								151.2	-2.23242	-2.10352	-1.94727	-1.94141	-0.834351	1.73633	6.25781	10.5215	13.8278	15.4082	16.377	-3.85547
151.3	-0.521484	-0.542969	-0.375	0.078125	1.11133	3.11914	6.72461	11.4285	17.0137	22.7656	28.1621	33.4453								151.3	-2.24182	-2.11292	-1.94495	-1.94104	-0.831665	1.72693	6.25037	10.5238	13.8184	15.3969	16.3597	-3.8551
151.4	-0.511719	-0.537109	-0.369141	0.0820313	1.0918	3.10547	6.69531	11.3821	16.9648	22.6875	28.082	33.3594								151.4	-2.24219	-2.11328	-1.94531	-1.94922	-0.832031	1.73438	6.25781	10.5137	13.8082	15.375	16.3359	-3.85547
151.5	-0.505859	-0.533203	-0.365234	0.0722656	1.08203	3.08984	6.68164	11.3555	16.9141	22.6074	27.9863	33.2461								151.5	-2.23633	-2.125	-1.94922	-1.95313	-0.833984	1.73242	6.24609	10.502	13.7965	15.3633	16.3242	-3.86719
151.6	-0.501953	-0.533203	-0.375	0.0722656	1.08203	3.08716	6.6543	11.3223	16.8652	22.5273	27.9023	33.1367								151.6	-2.22266	-2.11523	-1.94531	-1.94141	-0.84375	1.73633	6.24805	10.5039	13.7887	15.3555	16.3164	-3.86523
151.7	-0.501953	-0.542969	-0.375	0.0683594	1.07227	3.07031	6.625	11.2852	16.8145	22.457	27.8164	33.0352								151.7	-2.22266	-2.11328	-1.94531	-1.94141	-0.84375	1.72656	6.23828	10.5	13.7789	15.3457	16.2969	-3.8656
151.8	-0.492188	-0.539063	-0.365234	0.0722656	1.07031	3.06641	6.63086	11.2715	16.7637	22.3867	27.7129	32.9258								151.8	-2.23242	-2.125	-1.95703	-1.94336	-0.845703	1.73242	6.23633	10.5	13.7731	15.3242	16.2773	-3.86523
151.9	-0.492188	-0.537109	-0.369141	0.0722656	1.06641	3.06055	6.61523	11.2363	16.7148	22.2969	27.623	32.8301								151.9	-2.23242	-2.12305	-1.95508	-1.94336	-0.84375	1.73633	6.24609	10.4824	13.7672	15.3262	16.2676	-3.86328
152	-0.486328	-0.539063	-0.365234	0.078125	1.06055	3.04688	6.58398	11.2012	16.6992	22.2207	27.5046	32.7168								152	-2.23242	-2.11523	-1.95508	-1.94141	-0.845703	1.73633	6.24609	10.4902	13.7672	15.3086	16.2559	-3.87305
152.1	-0.488281	-0.546875	-0.365234	0.0703125	1.06055	3.03125	6.56445	11.1563	16.6348	22.1426	27.4316	32.6152								152.1	-2.23438	-2.11523	-1.94922	-1.94336	-0.835938	1.74219	6.24609	10.4805	13.7457	15.2949	16.2441	-3.875
152.2	-0.501953	-0.548828	-0.380859	0.0644531	1.04492	3.01953	6.54492	11.1094	16.5781	22.0801	27.3359	32.5195								152.2	-2.23438	-2.12305	-1.95508	-1.95117	-0.84375	1.73633	6.22852	10.4629	13.736	15.2773	16.2266	-3.88281
152.3	-0.501953	-0.552734	-0.378906	0.0507813	1.03125	3	6.51563	11.0723	16.5234	22	27.2402	32.4063								152.3	-2.24219	-2.13281	-1.96484	-1.9707	-0.853516	1.73438	6.22656	10.4434	13.7184	15.2559	16.1976	-3.90234
152.4	-0.501953	-0.552734	-0.384766	0.0507813	1.02734	2.99023	6.49414	11.0547	16.4746	21.9473	27.1563	32.3203								152.4	-2.24182	-2.13245	-1.95667	-1.96252	-0.862915	1.73669	6.23669	10.434	13.709	15.2465	16.1859	-3.90198
152.5	-0.492188	-0.542969	-0.375	0.0507813	1.03125	2.98047	6.49023	11.0313	16.4336	21.8926	27.0703	32.2266								152.5	-2.24255	-2.14648	-1.96484	-1.97852	-0.865234	1.72461	6.21875	10.4219	13.6891	15.2168	16.1563	-3.91211
152.6	-0.492188	-0.542969	-0.378906	0.0507813	1.02148	2.96094	6.46484	11.0059	16.3848	21.8262	27.002	32.1465								152.6	-2.24219	-2.125	-1.95703	-1.96484	-0.847656	1.73438	6.23596	10.4199	13.6774	15.2148	16.1543	-3.91406
152.7	-0.509033	-0.544189	-0.38208	0.0397949	1.0144	2.93237	6.43628	10.9675	16.3425	21.739	26.9187	32.062								152.7	-2.25	-2.13281	-1.97461	-1.96289	-0.853516	1.72656	6.2207	10.4102	13.6676	15.1973	16.1367	-3.91406
152.8	-0.513672	-0.544922	-0.386719	0.0390625	1.00391	2.91797	6.4082	10.9238	16.3027	21.6641	26.8398	31.9531								152.8	-2.25	-2.11365	-1.9668	-1.96094	-0.853516	1.73596	6.22852	10.4023	13.6656	15.1797	16.125	-3.91211
152.9	-0.501953	-0.542969	-0.369141	0.0507813	1.00977	2.91016	6.39453	10.9102	16.2637	21.6172	26.7813	31.9043								152.9	-2.2594	-2.12109	-1.97461	-1.9707	-0.863281	1.72852	6.2207	10.3828	13.6481	15.168	16.1055	-3.92188
153	-0.501953	-0.542969	-0.375	0.0410156	1.00977	2.90625	6.375	10.8848	16.2227	21.5566	26.7207	31.8145								153	-2.25391	-2.12305	-1.9668	-1.96289	-0.865234	1.74414	6.22852	10.3984	13.6364	15.166	16.1035	-3.90625
153.1	-0.501953	-0.542969	-0.375	0.046875	1	2.89063	6.35352	10.8496	16.1836	21.5059	26.6465	31.7246								153.1	-2.26172	-2.10352	-1.97461	-1.96094	-0.855469	1.73828	6.2207	10.3926	13.6461	15.1469	16.0957	-3.91211
153.2	-0.498047	-0.533203	-0.371094	0.0546875	0.994141	2.89063	6.34497	10.8281	16.1484	21.4512	26.5664	31.6484								153.2	-2.27148	-2.12109	-1.97498	-1.95313	-0.873047	1.72852	6.20898	10.373	13.6188	15.125	16.0762	-3.92188
153.3	-0.501953	-0.533203	-0.369141	0.0410156	0.980469	2.86914	6.32227	10.7852	16.084	21.3867	26.4922	31.5742								153.3	-2.27148	-2.12109	-1.97266	-1.96094	-0.873047	1.72656	6.21094	10.3633	13.609	15.1152	16.0664	-3.92188
153.4	-0.507813	-0.548828	-0.380859	0.0351563	0.970703	2.84961	6.29883	10.7551	16.0234	21.3203	26.416	31.4785								153.4	-2.26367	-2.125	-1.95703	-1.93555	-0.865234	1.73633	6.23633	10.3711	13.6071	15.1133	16.0645	-3.91406
153.5	-0.511719	-0.552734	-0.384766	0.0214844	0.960938	2.83984	6.27539	10.7168	15.9844	21.2559	26.3418	31.375								153.5	-2.27307	-2.1344	-1.96448	-1.94299	-0.884399	1.72693	6.22693	10.3613	13.5859	15.0941	16.0453	-3.91565
153.6	-0.511719	-0.545654	-0.384766	0.0214844	0.960938	2.83008	6.24609	10.6855	15.9336	21.1973	26.2813	31.2988								153.6	-2.2738	-2.1543	-1.98438	-1.95313	-0.886719	1.72461	6.21875	10.3535	13.566	15.0742	16.0156	-3.93359
153.7	-0.517578	-0.546875	-0.390625	0.00585938	0.945313	2.80469	6.21484	10.6465	15.8887	21.1309	26.1797	31.1895								153.7	-2.27344	-2.13867	-1.97656	-1.95508	-0.886719	1.73438	6.2168	10.3516	13.5719	15.0723	16.0117	-3.92578
153.8	-0.511719	-0.552734	-0.396484	0.0175781	0.941406	2.79492	6.20508	10.627	15.8438	21.0957	26.1016	31.0957								153.8	-2.28125	-2.14453	-1.98438	-1.96289	-0.894531	1.72461	6.20898	10.332	13.5563	15.0547	15.9844	-3.94531
153.9	-0.517578	-0.552734	-0.390625	0.0117188	0.929688	2.78906	6.17578	10.5859	15.793	21.0273	26.0215	31.0156								153.9	-2.29102	-2.16211	-1.99414	-1.97266	-0.904297	1.7168	6.19922	10.3125	13.5465	15.0332	15.9648	-3.95508
154	-0.521484	-0.5625	-0.396484	0.0117188	0.929688	2.76953	6.15625	10.5469	15.7512	20.9668	25.9512	30.9199								154	-2.27344	-2.1543	-1.98438	-1.96521	-0.894531	1.72656	6.20508	10.3223	13.5465	15.0332	15.9648	-3.9375
154.1	-0.505859	-0.542969	-0.386719	0.0214844	0.929688	2.77539	6.15039	10.5254	15.7148	20.9414	25.8926	30.834								154.1	-2.26953	-2.15234	-1.97461	-1.96094	-0.892578	1.72656	6.20898	10.3145	13.5485	15.0254	15.957	-3.93359
154.2	-0.501953	-0.552734	-0.379639	0.0285645	0.919922	2.76953	6.125	10.502	15.666	20.8652	25.8223	30.7754								154.2	-2.2793	-2.16211	-1.98242	-1.96289	-0.902344	1.71875	6.19727	10.3125	13.5289	14.998	15.9297	-3.94336
154.3	-0.513672	-0.552734	-0.380859	0.015625	0.919922	2.76099	6.09961	10.459	15.5996	20.8105	25.7559	30.6738								154.3	-2.29883	-2.17383	-1.98438	-1.9707	-0.921875	1.70898	6.1875	10.3027	13.5094	14.9766	15.9141	-3.96289
154.4	-0.515625	-0.558594	-0.394531	0.0117188	0.910156	2.75586	6.08203	10.4258	15.5547	20.7559	25.6758	30.5762								154.4	-2.29102	-2.16406	-1.97461	-1.96289	-0.90625	1.72461	6.1875	10.3027	13.5074	14.9746	15.9063	-3.95508
154.5	-0.501953	-0.546875	-0.384766	0.0117188	0.910156	2.75	6.07422	10.4023	15.5156	20.7109	25.6113	30.5254								154.5	-2.28125	-2.16211	-1.97266	-1.95313	-0.902344	1.72852	6.17969	10.2949	13.5094	14.957	15.8965	-3.95313
154.6	-0.513672	-0.548828	-0.390625	0.00585938	0.901611	2.73438	6.03906	10.3594	15.459	20.6465	25.5371	30.4297								154.6	-2.28906	-2.18164	-1.98242	-1.9707	-0.904297	1.71875	6.17969	10.293	13.4957	14.9375	15.8867	-3.96289
154.7	-0.515625	-0.546875	-0.404297	-0.0078125	0.902344	2.72656	6.00586	10.332	15.4219	20.5957	25.4629	30.3359								154.7	-2.28125	-2.16406	-1.9668	-1.94531	-0.904297	1.72656	6.17773	10.293	13.4957	14.9336	15.875	-3.95508
154.8	-0.517578	-0.548828	-0.400391	-0.0136719	0.886719	2.70508	5.98438	10.2988	15.3789	20.541	25.416	30.2695								154.8	-2.30042	-2.17346	-1.97424	-1.96252	-0.913696	1.72498	6.15857	10.2836	13.4766	14.9144	15.8558	-3.95667
154.9	-0.511719	-0.542969	-0.404297	-0.0117188	0.882813	2.70117	5.97461	10.2754	15.3359	20.4863	25.3516	30.1953								154.9	-2.29297	-2.16602	-1.9668	-1.94727	-0.896851	1.73438	6.17542	10.2813	13.4723	14.9199	15.8535	-3.95703
155	-0.511719	-0.542969	-0.404297	-0.0078125	0.882813	2.69727	5.96094	10.2422	15.2949	20.4355	25.293	30.1055								155	-2.29102	-2.16406	-1.95703	-1.94336	-0.904297	1.72461	6.16052	10.291	13.4664	14.9238	15.8379	-3.95508
155.1	-0.511719	-0.542969	-0.404297	-0.0078125	0.871094	2.67969	5.94531	10.2148	15.2559	20.3867	25.2129	30.0352								155.1	-2.30078	-2.17383	-1.96484	-1.96289	-0.90625	1.72424	6.13867	10.2715	13.4469	14.9043	15.8164	-3.96484
155.2	-0.517578	-0.548828	-0.410156	-0.0234375	0.855469	2.66406	5.9082	10.1602	15.2148	20.3203	25.127	29.9434								155.2	-2.30273	-2.16602	-1.96484	-1.96289	-0.904297	1.72656	6.13867	10.2715	13.4449	14.8848	15.8047	-3.96484
155.3	-0.521484	-0.546875	-0.423828	-0.0273438	0.847656	2.64063	5.88477	10.1309	15.1758	20.2656	25.0684	29.8516								155.3	-2.29102	-2.1543	-1.95508	-1.94531	-0.894531	1.72656	6.13672	10.2793	13.4449	14.8848	15.8125	-3.95703
155.4	-0.521484	-0.542969	-0.417969	-0.0371094	0.841797	2.62109	5.86523	10.1211	15.125	20.207	24.9961	29.7793								155.4	-2.29883	-2.16211	-1.95508	-1.96094	-0.912109	1.71875	6.12891	10.2813	13.4274	14.8672	15.7969	-3.96289
155.5	-0.521484	-0.552734	-0.414063	-0.03125	0.832031	2.61133	5.83398	10.0957	15.0742	20.1426	24.9219	29.7168								155.5	-2.29102	-2.1543	-1.95313	-1.9707	-0.904297	1.7168	6.13831	10.2734	13.4176	14.8477	15.7773	-3.96289
155.6	-0.528564	-0.553955	-0.421143	-0.0441895	0.811279	2.59839	5.81323	10.0547	15.0378	20.0593	24.8562	29.6296								155.6	-2.29297	-2.14453	-1.95313	-1.96289	-0.904297	1.72656	6.13867	10.2715	13.4059	14.8438	15.7754	-3.95508
155.7	-0.533203	-0.554688	-0.425781	-0.0488281	0.810547	2.58789	5.79297	10.0254	14.9941	19.9941	24.7813	29.5449								155.7	-2.30078	-2.14453	-1.96289	-1.9707	-0.912109	1.71875	6.13867	10.2617	13.3977	14.834	15.7578	-3.97266
155.8	-0.523438	-0.544922	-0.425781	-0.0488281	0.810547	2.59375	5.77344	10.0039	14.9629	19.9551	24.7012	29.4746								155.8	-2.30859	-2.13477	-1.96289	-1.96289	-0.904297	1.72656	6.13086	10.2539	13.3809	14.8262	15.748	-3.96484
155.9	-0.529297	-0.550781	-0.431641	-0.0546875	0.792969	2.58203	5.75586	9.96875	14.9141	19.8945	24.625	29.3926								155.9	-2.31409	-2.14417	-1.97424	-1.98206	-0.913696	1.71716	6.11951	10.2426	13.3668	14.7953	15.725	-3.97424
156	-0.527344	-0.548828	-0.429688	-0.0527344	0.800781	2.56445	5.74536	9.94141	14.8789	19.8242	24.5664	29.3203								156	-2.30469	-2.13672	-1.95898	-1.97461	-0.916016	1.73242	6.13477	10.248	13.3668	14.793	15.7227	-3.9668
156.1	-0.529297	-0.560547	-0.431641	-0.0664063	0.792969	2.55859	5.72852	9.89844	14.8477	19.7676	24.5039	29.248								156.1	-2.3125	-2.14258	-1.95508	-1.96484	-0.914063	1.73438	6.13867	10.252	13.3571	14.7852	15.7148	-3.97461
156.2	-0.539063	-0.564453	-0.441406	-0.0703125	0.773438	2.53125	5.69922	9.86523	14.7871	19.6895	24.4297	29.1484								156.2	-2.32227	-2.1543	-1.96484	-1.97266	-0.916016	1.72656	6.12695	10.2324	13.3473	14.7637	15.6855	-3.98438
156.3	-0.542969	-0.564453	-0.445313	-0.0800781	0.765625	2.52734	5.67578	9.8457	14.7598	19.6406	24.3711	29.084								156.3	-2.31445	-2.15625	-1.95703	-1.97266	-0.923828	1.72656	6.12891	10.2301	13.3375	14.7539	15.6758	-3.98474
156.4	-0.533203	-0.554688	-0.435547	-0.0703125	0.769531	2.52344	5.66406	9.82422	14.7324	19.5879	24.3203	29.0352								156.4	-2.3125	-2.16211	-1.95508	-1.96326	-0.923828	1.72656	6.12695	10.2227	13.3278	14.7441	15.666	-3.98242
156.5	-0.539063	-0.550781	-0.435547	-0.0761719	0.759766	2.51172	5.63867	9.78906	14.6875	19.5293	24.2656	28.9531								156.5	-2.30664	-2.15625	-1.95703	-1.97266	-0.917969	1.73242	6.12695	10.2207	13.316	14.7418	15.6543	-3.98438
156.6	-0.542969	-0.564453	-0.445313	-0.0800781	0.75	2.49805	5.62109	9.77148	14.6426	19.4648	24.2109	28.8652								156.6	-2.30273	-2.1543	-1.9574	-1.96094	-0.923828	1.72656	6.12891	10.2207	13.3258	14.7363	15.6367	-3.98242
156.7	-0.533203	-0.554688	-0.435547	-0.0800781	0.75	2.48828	5.61523	9.76367	14.6133	19.4512	24.1602	28.8145								156.7	-2.30469	-2.15625	-1.96484	-1.9707	-0.925781	1.72461	6.11719	10.2031	13.3082	14.7168	15.6055	-3.99219
156.8	-0.539063	-0.550781	-0.441406	-0.0859375	0.734375	2.47974	5.60352	9.70898	14.5762	19.3984	24.1055	28.7578								156.8	-2.3125	-2.16406	-1.97461	-1.99023	-0.925781	1.7168	6.10938	10.1914	13.2887	14.6973	15.5859	-4.00195
156.9	-0.542969	-0.564453	-0.445313	-0.0996094	0.736328	2.4707	5.58398	9.67383	14.5332	19.3438	24.0508	28.6855								156.9	-2.31213	-2.15588	-1.97424	-1.98206	-0.94104	1.7074	6.10974	10.1937	13.2891	14.6879	15.5765	-3.99377
157	-0.533203	-0.558594	-0.455078	-0.09375	0.728516	2.46484	5.55469	9.66016	14.4883	19.2949	24.002	28.6055								157	-2.30469	-2.1543	-1.97461	-1.98242	-0.935547	1.71484	6.10742	10.1836	13.2789	14.6777	15.5664	-3.99219
157.1	-0.539063	-0.560547	-0.460938	-0.0996094	0.712891	2.45313	5.5293	9.62891	14.4473	19.2324	23.916	28.5293								157.1	-2.30469	-2.15662	-1.97656	-1.98438	-0.945313	1.70508	6.11523	10.1719	13.277	14.6641	15.5547	-3.99414
157.2	-0.53125	-0.552734	-0.453125	-0.0878906	0.716797	2.44141	5.52539	9.60742	14.4141	19.2031	23.8633	28.4805								157.2	-2.30273	-2.14258	-1.97461	-1.99219	-0.93396	1.70703	6.10938	10.1738	13.2692	14.6563	15.5469	-3.99219
157.3	-0.53125	-0.552734	-0.453125	-0.0976563	0.710938	2.4375	5.51172	9.57617	14.3848	19.1563	23.8086	28.418								157.3	-2.30469	-2.15393	-1.98633	-1.98242	-0.933594	1.70508	6.10742	10.1699	13.2555	14.6348	15.5352	-3.99414
157.4	-0.537109	-0.558594	-0.46875	-0.0976563	0.705078	2.42578	5.49023	9.54102	14.3398	19.1113	23.7363	28.3516								157.4	-2.29333	-2.1543	-1.98438	-1.97266	-0.941406	1.70703	6.10706	10.1641	13.2555	14.627	15.5254	-3.98438
157.5	-0.535156	-0.5625	-0.472656	-0.0976563	0.691406	2.40234	5.47266	9.51172	14.3047	19.0469	23.6523	28.252								157.5	-2.30078	-2.1449	-1.97461	-1.97461	-0.941406	1.70667	6.10938	10.1719	13.2574	14.6172	15.5078	-3.98242
157.6	-0.527344	-0.552734	-0.462891	-0.0976563	0.708252	2.41211	5.4668	9.49609	14.2715	19.0059	23.5938	28.168								157.6	-2.29297	-2.13477	-1.9668	-1.96484	-0.925781	1.7168	6.11719	10.1895	13.2633	14.623	15.5039	-3.97461
157.7	-0.527344	-0.552734	-0.46875	-0.103516	0.697266	2.37891	5.44922	9.4707	14.2285	18.9512	23.5176	28.1016								157.7	-2.30078	-2.13477	-1.97656	-1.97266	-0.931641	1.70898	6.09961	10.1719	13.2477	14.6074	15.4863	-3.98438
157.8	-0.535156	-0.558594	-0.472656	-0.117188	0.689453	2.36719	5.43164	9.43555	14.1953	18.8965	23.4531	28.0273								157.8	-2.29297	-2.15039	-1.96484	-1.97266	-0.931641	1.7168	6.10742	10.1621	13.2379	14.5879	15.4766	-3.98242
157.9	-0.537109	-0.556641	-0.484375	-0.117188	0.683594	2.36133	5.42188	9.42188	14.1543	18.8477	23.3828	27.957								157.9	-2.29102	-2.14453	-1.97461	-1.96484	-0.931641	1.70898	6.09961	10.1602	13.2281	14.584	15.4668	-3.98242
158	-0.535156	-0.552734	-0.484375	-0.128906	0.683594	2.35156	5.41602	9.39648	14.1152	18.8066	23.3027	27.8914								158	-2.30273	-2.15234	-1.98438	-1.97266	-0.953125	1.69922	6.09766	10.1426	13.2184	14.5664	15.4492	-3.99219
158.1	-0.528564	-0.550049	-0.481689	-0.120361	0.674561	2.34448	5.40503	9.36987	14.0867	18.7546	23.2468	27.8191								158.1	-2.29102	-2.125	-1.96484	-1.95508	-0.943359	1.70898	6.09961	10.1426	13.2184	14.5664	15.4375	-3.98242
158.2	-0.526123	-0.554688	-0.480469	-0.121094	0.666016	2.3457	5.38281	9.34961	14.043	18.7344	23.1914	27.7539								158.2	-2.29065	-2.13245	-1.95667	-1.95276	-0.952759	1.71716	6.09802	10.1508	13.209	14.557	15.4261	-3.97424
158.3	-0.528564	-0.554688	-0.476563	-0.115234	0.669922	2.33008	5.36328	9.32422	14.0078	18.6855	23.1309	27.6738								158.3	-2.30078	-2.15039	-1.96484	-1.97461	-0.955078	1.69727	6.08984	10.1328	13.1871	14.5547	15.4063	-3.98242
158.4	-0.526123	-0.554688	-0.476563	-0.111328	0.660156	2.33008	5.34961	9.29492	13.9727	18.625	23.082	27.6035								158.4	-2.30078	-2.15234	-1.96484	-1.96326	-0.953125	1.69727	6.08008	10.123	13.1871	14.5469	15.3965	-3.98242
158.5	-0.521484	-0.554688	-0.482422	-0.121094	0.650391	2.32422	5.34375	9.26367	13.9434	18.5938	23.0313	27.5332								158.5	-2.29297	-2.1543	-1.95703	-1.95313	-0.9375	1.71289	6.08789	10.1305	13.1852	14.5449	15.4043	-3.97461
158.6	-0.521484	-0.554688	-0.496094	-0.121094	0.65625	2.31836	5.32227	9.24414	13.8984	18.5508	22.9805	27.4844								158.6	-2.30078	-2.15234	-1.96484	-1.9707	-0.953125	1.69727	6.08008	10.125	13.1754	14.5273	15.3867	-3.98242
158.7	-0.528564	-0.548828	-0.496094	-0.121094	0.650391	2.29883	5.30981	9.21484	13.8633	18.5137	22.9316	27.4277								158.7	-2.30078	-2.16016	-1.95703	-1.9707	-0.945313	1.69727	6.06055	10.1133	13.1774	14.5156	15.3691	-3.99219
158.8	-0.526123	-0.554688	-0.496094	-0.121094	0.640625	2.28906	5.29492	9.19922	13.832	18.4648	22.875	27.3438								158.8	-2.29297	-2.16406	-1.94727	-1.95313	-0.935547	1.70313	6.06641	10.1191	13.1754	14.5215	15.3652	-3.98438
158.9	-0.511719	-0.554688	-0.496094	-0.123779	0.646484	2.28516	5.28516	9.17383	13.793	18.4238	22.8184	27.2773								158.9	-2.29297	-2.16406	-1.95508	-1.96289	-0.945313	1.6875	6.06055	10.1133	13.1578	14.5059	15.3477	-3.99219
159	-0.517578	-0.560547	-0.511719	-0.125	0.634766	2.26758	5.25977	9.14453	13.7461	18.3789	22.7891	27.1992								159	-2.30078	-2.17188	-1.96484	-1.9707	-0.953125	1.68555	6.04688	10.1016	13.1383	14.4941	15.3164	-4.00195
159.1	-0.521484	-0.564453	-0.515625	-0.138672	0.630859	2.25	5.24023	9.12305	13.7129	18.3242	22.7227	27.1289								159.1	-2.29297	-2.17188	-1.96484	-1.9707	-0.962891	1.6875	6.05664	10.0938	13.1285	14.4785	15.3066	-3.99414
159.2	-0.53125	-0.564453	-0.515625	-0.138672	0.626953	2.24609	5.23438	9.09375	13.6621	18.291	22.6914	27.0645								159.2	-2.2926	-2.15588	-1.95862	-1.96252	-0.956665	1.67615	6.04724	10.0902	13.1172	14.4652	15.2953	-3.99377
159.3	-0.525391	-0.564453	-0.515625	-0.132813	0.619141	2.23828	5.22461	9.06445	13.6399	18.2539	22.6426	27.0039								159.3	-2.30273	-2.17383	-1.9668	-1.97266	-0.964844	1.66602	6.03711	10.0723	13.0973	14.4453	15.2754	-4.00391
159.4	-0.511719	-0.574219	-0.515625	-0.138672	0.619141	2.22852	5.20117	9.05005	13.5964	18.2148	22.582	26.9355								159.4	-2.29688	-2.17578	-1.97852	-1.97461	-0.958984	1.67188	6.03516	10.0605	13.0953	14.4336	15.2637	-4.01758
159.5	-0.511719	-0.564453	-0.525391	-0.148438	0.609375	2.21875	5.18555	9.03516	13.5696	18.1641	22.5156	26.875								159.5	-2.29883	-2.17969	-1.99023	-1.97852	-0.970703	1.66992	6.03906	10.0566	13.0875	14.4199	15.2422	-4.01367
159.6	-0.505859	-0.567139	-0.525391	-0.142578	0.609375	2.20898	5.17383	9.00586	13.5449	18.1152	22.4629	26.8242								159.6	-2.30273	-2.17578	-1.98828	-1.98242	-0.966797	1.65625	6.02734	10.0508	13.0758	14.416	15.2344	-4.01563
159.7	-0.501953	-0.5625	-0.535156	-0.138672	0.605469	2.20508	5.16016	8.98047	13.5195	18.0645	22.4023	26.7383								159.7	-2.31055	-2.16406	-2.00391	-1.99219	-0.972656	1.65625	6.01953	10.0332	13.068	14.3965	15.2188	-4.02344
159.8	-0.501953	-0.5625	-0.529297	-0.148438	0.599609	2.19922	5.14453	8.95508	13.4844	18.0137	22.3418	26.6758								159.8	-2.30273	-2.16992	-2.00391	-1.99023	-0.963257	1.64844	6.01953	10.0332	13.0582	14.3945	15.2012	-4.02344
159.9	-0.507813	-0.568359	-0.53125	-0.154297	0.583984	2.18359	5.11914	8.91992	13.4492	17.9746	22.2871	26.6289								159.9	-2.30078	-2.17188	-1.98633	-1.99023	-0.960938	1.64844	6.02734	10.0234	13.066	14.377	15.1875	-4.0332
160	-0.511719	-0.572266	-0.535156	-0.167969	0.580078	2.1582	5.09375	8.89063	13.4043	17.9277	22.2324	26.5645								160	-2.31055	-2.18359	-2.00391	-2.00781	-0.970703	1.64648	6.00977	10.0117	13.0387	14.3672	15.168	-4.04297
160.1	-0.505859	-0.579346	-0.529297	-0.162109	0.576172	2.14258	5.07422	8.875	13.3652	17.8906	22.1648	26.5059								160.1	-2.30469	-2.18359	-1.99805	-2.00391	-0.974609	1.64648	6.00781	10.002	13.027	14.3555	15.1563	-4.04492
160.2	-0.501953	-0.576904	-0.525391	-0.158203	0.580078	2.12891	5.06445	8.8418	13.334	17.834	22.0969	26.4453								160.2	-2.31995	-2.19299	-1.99573	-2.00354	-0.97229	1.65625	6.01758	9.99255	13.0273	14.3461	15.1469	-4.04651
160.3	-0.492188	-0.5625	-0.525391	-0.148438	0.589844	2.12891	5.06055	8.83398	13.3105	17.8047	22.0625	26.3848								160.3	-2.31641	-2.19531	-1.99805	-2.00391	-0.974609	1.65625	6.01563	9.98047	13.0153	14.334	15.125	-4.04688
160.4	-0.492188	-0.5625	-0.525391	-0.148438	0.580078	2.125	5.04492	8.80469	13.2734	17.7734	22.0117	26.3301								160.4	-2.3125	-2.18555	-1.99609	-1.99219	-0.974609	1.65625	6.00977	9.98242	13.0074	14.334	15.1172	-4.04492
160.5	-0.492188	-0.5625	-0.525391	-0.152344	0.570313	2.11914	5.03516	8.77539	13.2441	17.7246	21.9629	26.2754								160.5	-2.32227	-2.19336	-2.00586	-2.00195	-0.982422	1.64844	6.00781	9.96094	12.9977	14.3145	15.0977	-4.04688
160.6	-0.501953	-0.582031	-0.544922	-0.158203	0.560547	2.09961	5.01367	8.75	13.2051	17.6641	21.9023	26.2148								160.6	-2.32227	-2.19336	-2.00586	-1.99219	-0.982422	1.65625	6.00781	9.96289	12.986	14.2969	15.084	-4.05469
160.7	-0.492188	-0.572266	-0.535156	-0.160156	0.570313	2.09961	4.99414	8.73438	13.1738	17.6348	21.8613	26.166								160.7	-2.33203	-2.20508	-2.01758	-2.00195	-0.992188	1.64844	6.00781	9.94336	12.9664	14.2754	15.0586	-4.06445
160.8	-0.492188	-0.572266	-0.535156	-0.160156	0.560547	2.09961	4.98438	8.70508	13.1348	17.584	21.8223	26.125								160.8	-2.3418	-2.21289	-2.01563	-2.00391	-0.994141	1.63477	6	9.92969	12.9567	14.2461	15.0449	-4.06482
160.9	-0.486328	-0.582031	-0.539063	-0.160156	0.567627	2.08789	4.9707	8.67383	13.1094	17.5332	21.7546	26.0645								160.9	-2.34375	-2.20508	-2.01758	-1.99414	-0.984375	1.63477	6.00586	9.92969	12.9547	14.2441	15.0273	-4.05469
161	-0.482422	-0.582031	-0.535156	-0.154297	0.560547	2.07813	4.95313	8.6543	13.084	17.5039	21.7012	26								161	-2.34216	-2.20313	-2.02539	-1.99414	-0.996094	1.62695	6	9.91211	12.9274	14.2266	15.0078	-4.07227
161.1	-0.482422	-0.576172	-0.535156	-0.160156	0.550781	2.07422	4.93359	8.63477	13.0527	17.4648	21.6602	25.9258								161.1	-2.33203	-2.1875	-2.01758	-1.98438	-0.986328	1.64258	5.99609	9.91992	12.9254	14.2246	15.0059	-4.06445
161.2	-0.488281	-0.589844	-0.552734	-0.166016	0.535156	2.0625	4.91406	8.625	13.0234	17.418	21.5938	25.8789								161.2	-2.33984	-2.19336	-2.02539	-2.00195	-0.986328	1.62695	5.98828	9.90198	12.9078	14.2051	14.9863	-4.07227
161.3	-0.492188	-0.59375	-0.556641	-0.179688	0.53125	2.04883	4.89453	8.60547	12.9941	17.3652	21.5313	25.8105								161.3	-2.33203	-2.18555	-2.02734	-1.99414	-0.976563	1.63477	5.98633	9.90234	12.9156	14.2031	14.9746	-4.06445
161.4	-0.482422	-0.583984	-0.546875	-0.169922	0.537109	2.04883	4.89453	8.58398	12.9629	17.3438	21.5	25.7656								161.4	-2.34961	-2.19336	-2.02734	-2.01172	-0.976563	1.63477	5.97852	9.89453	12.8981	14.1855	14.957	-4.07227
161.5	-0.476563	-0.583984	-0.546875	-0.169922	0.53125	2.03906	4.88867	8.56445	12.9336	17.3047	21.4707	25.6953								161.5	-2.35156	-2.19531	-2.02734	-2.02344	-0.976563	1.63477	5.9668	9.88281	12.8844	14.1738	14.9277	-4.07422
161.6	-0.478516	-0.589844	-0.552734	-0.179688	0.53125	2.03052	4.86133	8.53516	12.8984	17.2578	21.4141	25.6191								161.6	-2.34143	-2.19299	-2.02502	-2.02112	-0.974243	1.6449	5.96912	9.87537	12.8867	14.1664	14.9261	-4.06409
161.7	-0.482422	-0.603516	-0.550781	-0.179688	0.53125	2.02148	4.84961	8.50391	12.8438	17.2219	21.3711	25.5566								161.7	-2.34961	-2.19531	-2.03516	-2.03125	-0.976563	1.63672	5.94922	9.86133	12.8668	14.1465	14.9004	-4.08203
161.8	-0.482422	-0.603516	-0.5625	-0.179688	0.521484	2.00977	4.83398	8.48438	12.8145	17.1855	21.3398	25.4988								161.8	-2.34961	-2.19336	-2.04492	-2.03125	-0.974609	1.62695	5.94727	9.86328	12.8571	14.1387	14.8887	-4.08203
161.9	-0.482422	-0.603516	-0.566406	-0.189453	0.521484	2	4.82422	8.46484	12.7891	17.1465	21.2813	25.4336								161.9	-2.3418	-2.19531	-2.03711	-2.02344	-0.966797	1.63477	5.95703	9.86133	12.8551	14.1328	14.875	-4.07422
162	-0.478516	-0.609375	-0.566406	-0.195313	0.511719	1.98438	4.79883	8.44531	12.7578	17.1094	21.2285	25.3762								162	-2.34961	-2.19373	-2.03552	-2.01367	-0.96521	1.625	5.93945	9.84375	12.8375	14.1191	14.8574	-4.07422
162.1	-0.492188	-0.619141	-0.566406	-0.208984	0.511719	1.97656	4.7832	8.41406	12.7129	17.0664	21.1719	25.2996								162.1	-2.34961	-2.19141	-2.0426	-2.00391	-0.972656	1.62695	5.9375	9.8418	12.8278	14.0957	14.8379	-4.08008
162.2	-0.492188	-0.623047	-0.576172	-0.21875	0.496094	1.98047	4.77075	8.38477	12.6836	17.0156	21.1113	25.2539								162.2	-2.35156	-2.19336	-2.03748	-2.00391	-0.974609	1.61523	5.9375	9.8418	12.8258	14.084	14.8262	-4.08594
162.3	-0.482422	-0.623047	-0.566406	-0.208984	0.496094	1.98047	4.76563	8.375	12.6543	16.9863	21.0801	25.1934								162.3	-2.35938	-2.20117	-2.04297	-2.01172	-0.982422	1.59766	5.92969	9.82422	12.8082	14.0664	14.7988	-4.0918
162.4	-0.476563	-0.623047	-0.566406	-0.21875	0.5	1.9707	4.75586	8.3606	12.6289	16.9453	21.0313	25.1445								162.4	-2.34375	-2.19336	-2.03516	-1.99414	-0.966797	1.60547	5.92773	9.83008	12.8063	14.0645	14.7949	-4.08398
162.5	-0.466797	-0.611328	-0.560547	-0.212891	0.496094	1.9668	4.74805	8.35156	12.6191	16.9121	20.9961	25.0996								162.5	-2.33984	-2.19141	-2.0332	-1.99219	-0.972656	1.60742	5.92969	9.83398	12.7985	14.0566	14.7871	-4.08203
162.6	-0.453125	-0.603516	-0.556641	-0.203125	0.490234	1.96094	4.74414	8.32617	12.5879	16.875	20.9453	25.0742								162.6	-2.34961	-2.20117	-2.04297	-1.99255	-0.982422	1.58789	5.9082	9.81445	12.777	14.0371	14.7578	-4.0918
162.7	-0.458984	-0.609375	-0.572266	-0.216797	0.474609	1.94336	4.71875	8.31641	12.5469	16.8301	20.8945	25.0176								162.7	-2.36096	-2.23169	-2.05432	-1.99182	-0.993774	1.58594	5.89685	9.79333	12.7656	14.016	14.7367	-4.10315
162.8	-0.472656	-0.613281	-0.576172	-0.220703	0.476563	1.91992	4.70508	8.29492	12.5137	16.7852	20.8516	24.959								162.8	-2.35352	-2.22656	-2.03906	-1.98438	-0.986328	1.58398	5.89417	9.78906	12.7633	14.0059	14.7246	-4.0957
162.9	-0.472656	-0.628906	-0.576172	-0.213623	0.470703	1.91016	4.68555	8.27539	12.4922	16.7461	20.8008	24.8848								162.9	-2.36133	-2.23633	-2.03516	-1.98242	-0.976563	1.59375	5.89844	9.79102	12.7555	14.0137	14.7168	-4.10352
163	-0.472656	-0.632813	-0.570313	-0.208984	0.460938	1.90039	4.66602	8.26172	12.4531	16.707	20.7402	24.834								163	-2.36328	-2.23669	-2.04492	-1.99219	-0.984375	1.58398	5.88867	9.78906	12.7457	13.9766	14.7031	-4.11719
163.1	-0.472656	-0.626953	-0.582031	-0.21875	0.460938	1.89648	4.64453	8.24609	12.4336	16.6758	20.7012	24.7852								163.1	-2.36914	-2.23242	-2.04297	-1.99023	-0.982422	1.58789	5.89063	9.77344	12.7457	13.9668	14.6895	-4.11328
163.2	-0.472656	-0.623047	-0.585938	-0.21875	0.460938	1.89063	4.625	8.22461	12.3997	16.6367	20.6543	24.7344								163.2	-2.37109	-2.24377	-2.03516	-1.98438	-0.984375	1.58594	5.87891	9.77148	12.7262	13.9629	14.6758	-4.11523
163.3	-0.472656	-0.623047	-0.585938	-0.228516	0.451172	1.88086	4.61523	8.21094	12.3848	16.5859	20.6016	24.6953								163.3	-2.37891	-2.24219	-2.04297	-1.99023	-0.994141	1.56836	5.87109	9.75391	12.7184	13.9395	14.668	-4.13281
163.4	-0.472656	-0.632813	-0.585938	-0.228516	0.441406	1.86914	4.60547	8.18555	12.3555	16.5469	20.5508	24.6289								163.4	-2.37891	-2.24451	-2.04297	-1.99023	-0.982422	1.55859	5.87891	9.74414	12.7008	13.9277	14.6582	-4.125
163.5	-0.478516	-0.628906	-0.601563	-0.244141	0.429688	1.85352	4.5957	8.16016	12.3184	16.5	20.4902	24.5586								163.5	-2.37109	-2.23438	-2.03516	-1.99023	-0.984375	1.57422	5.88867	9.75977	12.6969	13.916	14.6563	-4.11523
163.6	-0.488281	-0.632813	-0.599609	-0.248047	0.429688	1.84961	4.58594	8.125	12.2949	16.4473	20.4414	24.5059								163.6	-2.37891	-2.24219	-2.04492	-1.99219	-0.992188	1.56836	5.87891	9.74414	12.6891	13.8965	14.6387	-4.12305
163.7	-0.486328	-0.642578	-0.595703	-0.248047	0.429688	1.83984	4.57617	8.10547	12.2559	16.4063	20.3926	24.4453								163.7	-2.36328	-2.21484	-2.03516	-1.99219	-0.984375	1.57422	5.87891	9.75	12.6852	13.9043	14.6367	-4.11523
163.8	-0.478516	-0.626953	-0.585938	-0.238281	0.435547	1.83984	4.56445	8.0918	12.2402	16.3867	20.3711	24.4141								163.8	-2.36914	-2.23242	-2.04297	-1.99805	-0.984375	1.56836	5.87891	9.73438	12.6676	13.8867	14.6191	-4.12305
163.9	-0.486328	-0.642578	-0.605469	-0.257813	0.429688	1.82031	4.54492	8.06445	12.2148	16.3359	20.3164	24.3398								163.9	-2.37073	-2.23401	-2.04456	-2.01135	-0.984009	1.56482	5.86951	9.73279	12.6563	13.8754	14.5984	-4.1344
164	-0.478516	-0.632813	-0.595703	-0.248047	0.429688	1.82617	4.54492	8.05469	12.1953	16.3066	20.291	24.2949								164	-2.38086	-2.24414	-2.05469	-2.03125	-0.994141	1.54883	5.86914	9.71289	12.6383	13.8555	14.5742	-4.13672
164.1	-0.478516	-0.632813	-0.601563	-0.253906	0.414063	1.82422	4.5293	8.01953	12.1582	16.2598	20.2461	24.25								164.1	-2.38281	-2.24609	-2.04883	-2.03284	-0.988281	1.54297	5.85742	9.71094	12.6246	13.8438	14.5719	-4.13672
164.2	-0.492188	-0.642578	-0.615234	-0.267578	0.410156	1.81055	4.50586	7.99609	12.1348	16.2168	20.2129	24.1992								164.2	-2.38086	-2.24414	-2.04492	-2.0332	-0.984375	1.54688	5.86719	9.70898	12.6168	13.8359	14.5664	-4.13477
164.3	-0.492188	-0.642578	-0.615234	-0.267578	0.400391	1.80078	4.49609	7.98047	12.1055	16.1855	20.1719	24.1348								164.3	-2.375	-2.23828	-2.04688	-2.03516	-0.986328	1.54492	5.85742	9.70898	12.6051	13.8242	14.5547	-4.12891
164.4	-0.492188	-0.642578	-0.615234	-0.271484	0.400391	1.79688	4.47461	7.95508	12.084	16.1563	20.1152	24.0957								164.4	-2.38281	-2.23438	-2.04492	-2.04297	-0.976563	1.54492	5.85938	9.70117	12.5973	13.8164	14.5375	-4.125
164.5	-0.482422	-0.632813	-0.617188	-0.257813	0.40625	1.79883	4.48047	7.94531	12.0703	16.1465	20.0918	24.0586								164.5	-2.39258	-2.23633	-2.05469	-2.05273	-1.00195	1.53711	5.83984	9.69141	12.5875	13.7891	14.5153	-4.14453
164.6	-0.492188	-0.642578	-0.617188	-0.267578	0.400391	1.78906	4.47461	7.93555	12.0547	16.1055	20.041	24.002								164.6	-2.39453	-2.23633	-2.05664	-2.06445	-0.988281	1.53516	5.8457	9.67969	12.5758	13.7734	14.5059	-4.13867
164.7	-0.476563	-0.632813	-0.617188	-0.267578	0.400391	1.78906	4.46484	7.91406	12.0234	16.0859	20.0176	23.9551								164.7	-2.39453	-2.23438	-2.05469	-2.0531	-0.994141	1.53711	5.84961	9.68164	12.566	13.7656	14.5078	-4.14258
164.8	-0.488281	-0.648438	-0.617188	-0.285156	0.384766	1.77344	4.44922	7.89453	12.0039	16.0508	19.9766	23.8984								164.8	-2.39063	-2.23242	-2.05273	-2.03906	-0.992188	1.53906	5.85156	9.68164	12.5582	13.7578	14.498	-4.13477
164.9	-0.482422	-0.652344	-0.626953	-0.289063	0.371094	1.75977	4.42578	7.86523	11.9746	16.0156	19.916	23.8457								164.9	-2.40039	-2.24219	-2.0625	-2.04883	-1.00195	1.52734	5.84961	9.67383	12.5485	13.7383	14.4883	-4.15039
165	-0.480469	-0.640625	-0.615234	-0.271484	0.371094	1.76172	4.42578	7.85547	11.9551	15.9883	19.873	23.8066								165	-2.38477	-2.23438	-2.06445	-2.05078	-0.994141	1.54651	5.83984	9.67188	12.5465	13.7363	14.4769	-4.14453
165.1	-0.470703	-0.640625	-0.615234	-0.277344	0.371094	1.75195	4.42188	7.85156	11.9258	15.959	19.8438	23.7617								165.1	-2.39063	-2.23438	-2.07227	-2.05859	-0.992188	1.5293	5.82813	9.6543	12.5192	13.7285	14.457	-4.16211
165.2	-0.480469	-0.640625	-0.625	-0.277344	0.361328	1.74219	4.41602	7.83594	11.9063	15.9277	19.8145	23.707								165.2	-2.39221	-2.25159	-2.06604	-2.05237	-0.993774	1.52771	5.81873	9.64294	12.5078	13.7172	14.4457	-4.1637
165.3	-0.487549	-0.647705	-0.63208	-0.290283	0.348389	1.72534	4.3894	7.80933	11.8738	15.8816	19.7761	23.655								165.3	-2.41211	-2.24609	-2.06445	-2.07031	-1.00391	1.51758	5.80664	9.63281	12.4879	13.6973	14.4258	-4.17383
165.4	-0.492188	-0.662109	-0.629639	-0.292969	0.335938	1.7207	4.375	7.78516	11.8535	15.8457	19.7227	23.5957								165.4	-2.4043	-2.25391	-2.05664	-2.0625	-1.00586	1.51563	5.81641	9.63086	12.486	13.6953	14.4141	-4.16797
165.5	-0.488281	-0.642578	-0.625	-0.289063	0.339844	1.70898	4.36523	7.78516	11.834	15.8164	19.6816	23.5547								165.5	-2.39294	-2.25391	-2.05469	-2.06055	-1.00391	1.51563	5.80859	9.64221	12.4781	13.6758	14.416	-4.16406
165.6	-0.492188	-0.652344	-0.625	-0.289063	0.339844	1.69922	4.35547	7.77075	11.8047	15.7852	19.6426	23.5195								165.6	-2.40039	-2.25586	-2.06445	-2.07031	-1.01367	1.49805	5.78906	9.62305	12.4567	13.666	14.3848	-4.17383
165.7	-0.492188	-0.652344	-0.625	-0.283203	0.339844	1.68945	4.34375	7.75586	11.7832	15.7656	19.582	23.4766								165.7	-2.40234	-2.25586	-2.04883	-2.0625	-1.00586	1.51367	5.80664	9.63086	12.4645	13.6563	14.3828	-4.17578
165.8	-0.492188	-0.652344	-0.625	-0.289063	0.339844	1.68945	4.33008	7.73633	11.7539	15.7266	19.541	23.4187								165.8	-2.40039	-2.25391	-2.05273	-2.07031	-1.02148	1.51758	5.79883	9.62305	12.4567	13.6367	14.375	-4.17383
165.9	-0.482422	-0.636719	-0.615234	-0.279297	0.349609	1.68945	4.33398	7.72656	11.7344	15.7051	19.5215	23.3848								165.9	-2.41016	-2.26367	-2.06445	-2.08789	-1.02539	1.49023	5.7793	9.61328	12.4371	13.627	14.3555	-4.18359
166	-0.498047	-0.648438	-0.630859	-0.294922	0.324219	1.66406	4.30859	7.68945	11.7031	15.6602	19.4668	23.3086								166	-2.41211	-2.25586	-2.05664	-2.08203	-1.01563	1.49609	5.78711	9.62109	12.4352	13.6152	14.3535	-4.17578
166.1	-0.486328	-0.642578	-0.634766	-0.298828	0.330078	1.66016	4.29492	7.67578	11.6836	15.6367	19.4219	23.2832								166.1	-2.41992	-2.25391	-2.07422	-2.08984	-1.02344	1.48828	5.76953	9.59375	12.4176	13.5977	14.3359	-4.18359
166.2	-0.488281	-0.642578	-0.625	-0.298828	0.335938	1.65039	4.29102	7.66602	11.6543	15.6055	19.3828	23.2344								166.2	-2.41992	-2.25391	-2.06445	-2.08203	-1.02344	1.48828	5.76953	9.59375	12.4078	13.5859	14.3262	-4.19336
166.3	-0.492188	-0.642578	-0.628906	-0.298828	0.330078	1.65039	4.2832	7.64648	11.6328	15.5762	19.3457	23.1934								166.3	-2.43127	-2.26526	-2.07581	-2.08362	-1.04456	1.47693	5.74646	9.57263	12.3867	13.5746	14.2972	-4.20471
166.4	-0.486328	-0.642578	-0.615234	-0.298828	0.330078	1.63867	4.2832	7.625	11.6094	15.5469	19.3027	23.1543								166.4	-2.41406	-2.25586	-2.06641	-2.07227	-1.03516	1.48438	5.76526	9.58008	12.3942	13.5742	14.2949	-4.19531
166.5	-0.472656	-0.648438	-0.625	-0.308594	0.327393	1.62891	4.26367	7.60547	11.584	15.5059	19.2422	23.0977								166.5	-2.41992	-2.26367	-2.06641	-2.08789	-1.03516	1.47852	5.75037	9.56445	12.3766	13.5472	14.2754	-4.21484
166.6	-0.46875	-0.640625	-0.621094	-0.298828	0.326172	1.62305	4.24805	7.59961	11.5664	15.4805	19.207	23.0391								166.6	-2.42969	-2.27344	-2.08398	-2.0918	-1.04297	1.46875	5.73792	9.55469	12.3395	13.5254	14.2559	-4.22461
166.7	-0.482422	-0.654297	-0.634766	-0.308594	0.3125	1.59961	4.22461	7.57227	11.5234	15.4355	19.1523	22.9844								166.7	-2.43945	-2.27344	-2.08398	-2.08984	-1.05273	1.4668	5.73047	9.55273	12.3375	13.5153	14.2461	-4.22461
166.8	-0.472656	-0.644531	-0.625	-0.308594	0.322266	1.61523	4.23047	7.57617	11.5137	15.4063	19.123	22.9395								166.8	-2.44141	-2.27539	-2.08594	-2.0918	-1.05469	1.4668	5.72852	9.55273	12.316	13.5059	14.2441	-4.22656
166.9	-0.482422	-0.644531	-0.625	-0.308594	0.316406	1.60938	4.22461	7.55664	11.4941	15.3652	19.082	22.8945								166.9	-2.43164	-2.27344	-2.08398	-2.08984	-1.05273	1.46875	5.72852	9.54297	12.3082	13.498	14.2363	-4.22461
167	-0.482422	-0.644531	-0.625	-0.308594	0.320313	1.59961	4.21289	7.54492	11.4629	15.3457	19.0359	22.834								167	-2.43164	-2.27734	-2.0957	-2.0918	-1.05469	1.4668	5.71875	9.54883	12.2965	13.4863	14.2246	-4.22656
167.1	-0.488281	-0.650391	-0.640625	-0.314453	0.304688	1.59375	4.1875	7.52539	11.4336	15.3008	18.9844	22.7891								167.1	-2.42969	-2.27344	-2.09375	-2.08984	-1.06055	1.45898	5.7207	9.54297	12.277	13.4883	14.2168	-4.22461
167.2	-0.501953	-0.660156	-0.644531	-0.328125	0.300781	1.58008	4.17383	7.51563	11.4023	15.2656	18.9355	22.7539								167.2	-2.42969	-2.2832	-2.10352	-2.09961	-1.07617	1.44141	5.72852	9.52344	12.2672	13.457	14.1875	-4.23474
167.3	-0.492188	-0.658203	-0.638672	-0.328125	0.291016	1.57031	4.16406	7.49609	11.3828	15.2266	18.8906	22.7051								167.3	-2.44922	-2.2832	-2.11328	-2.10938	-1.08398	1.42969	5.71094	9.50391	12.2477	13.4375	14.1582	-4.24219
167.4	-0.492188	-0.664063	-0.634766	-0.328125	0.291016	1.56055	4.1543	7.47656	11.3535	15.1973	18.8516	22.6543								167.4	-2.43359	-2.28516	-2.10547	-2.10156	-1.08594	1.4375	5.71875	9.50195	12.2457	13.4434	14.1543	-4.23438
167.5	-0.492188	-0.664063	-0.644531	-0.328125	0.291016	1.56055	4.15161	7.45508	11.3242	15.1621	18.8105	22.6152								167.5	-2.44104	-2.29456	-2.11487	-2.11096	-1.09534	1.42419	5.71716	9.4906	12.2266	13.4359	14.1351	-4.24377
167.6	-0.482422	-0.654297	-0.634766	-0.328125	0.291016	1.57617	4.14648	7.45508	11.3125	15.1406	18.7813	22.5781								167.6	-2.43555	-2.29688	-2.11719	-2.10547	-1.09766	1.42383	5.70703	9.48047	12.2047	13.416	14.1133	-4.24805
167.7	-0.482422	-0.654297	-0.634766	-0.328125	0.291016	1.56836	4.13477	7.44141	11.2903	15.1113	18.7305	22.5254								167.7	-2.43164	-2.29492	-2.11523	-2.10156	-1.0957	1.41602	5.69922	9.48242	12.2047	13.4063	14.0977	-4.24414
167.8	-0.482422	-0.654297	-0.638672	-0.322266	0.291016	1.55859	4.12109	7.42578	11.2656	15.0762	18.6914	22.4844								167.8	-2.42578	-2.30469	-2.11719	-2.0957	-1.09766	1.41406	5.70508	9.4707	12.1949	13.3945	14.084	-4.24609
167.9	-0.492188	-0.658203	-0.644531	-0.328125	0.271484	1.54883	4.10547	7.39453	11.2246	15.0469	18.6348	22.4297								167.9	-2.42188	-2.29492	-2.11523	-2.09961	-1.0957	1.41602	5.69922	9.46289	12.1871	13.3945	14.0762	-4.24609
168	-0.492188	-0.654297	-0.644531	-0.328125	0.271484	1.53906	4.0957	7.38477	11.1953	15.0059	18.6074	22.375								168	-2.42383	-2.29688	-2.11719	-2.11523	-1.09802	1.42188	5.69727	9.46094	12.1852	13.375	14.0625	-4.24609
168.1	-0.492188	-0.654297	-0.644531	-0.339844	0.261719	1.5293	4.08203	7.37109	11.1641	14.9805	18.5801	22.3359								168.1	-2.43164	-2.28711	-2.11523	-2.11328	-1.09375	1.41602	5.6875	9.45898	12.1754	13.3652	14.0547	-4.24414
168.2	-0.492188	-0.654297	-0.644531	-0.339844	0.261719	1.51953	4.07617	7.35547	11.1504	14.9473	18.541	22.3047								168.2	-2.43359	-2.28711	-2.11719	-2.10742	-1.0957	1.42188	5.68359	9.44922	12.1637	13.3535	14.043	-4.23828
168.3	-0.482422	-0.644531	-0.634766	-0.324219	0.261719	1.51953	4.07422	7.3457	11.1348	14.916	18.5098	22.2656								168.3	-2.44141	-2.29492	-2.13672	-2.12109	-1.10352	1.42383	5.67773	9.43164	12.1461	13.3359	14.0254	-4.25391
168.4	-0.482422	-0.638672	-0.634766	-0.320313	0.267578	1.51953	4.06445	7.3418	11.1152	14.9023	18.4707	22.2246								168.4	-2.43359	-2.28516	-2.11523	-2.11523	-1.10352	1.43555	5.68555	9.44141	12.1461	13.3359	14.0254	-4.24414
168.5	-0.482422	-0.634766	-0.644531	-0.330078	0.261719	1.50977	4.04492	7.31836	11.0938	14.875	18.4355	22.1797								168.5	-2.42969	-2.29297	-2.11328	-2.11133	-1.10156	1.4375	5.67969	9.43359	12.1559	13.3281	14.0176	-4.24219
168.6	-0.494141	-0.650391	-0.650391	-0.335938	0.255859	1.5	4.0293	7.29492	11.0645	14.8398	18.3848	22.1387								168.6	-2.43164	-2.28516	-2.12695	-2.12109	-1.10352	1.43555	5.66797	9.42188	12.1461	13.3066	14.0059	-4.25391
168.7	-0.505859	-0.664063	-0.664063	-0.349609	0.230469	1.47852	4.00195	7.27539	11.0352	14.7871	18.3281	22.0762								168.7	-2.43164	-2.27734	-2.12695	-2.12305	-1.11328	1.43555	5.67578	9.42969	12.1364	13.2949	13.9863	-4.25391
168.8	-0.492188	-0.664063	-0.666016	-0.339844	0.240234	1.47852	4.00586	7.26563	11.0254	14.7813	18.3145	22.0352								168.8	-2.44141	-2.27344	-2.11719	-2.12109	-1.10352	1.4375	5.67969	9.42383	12.1285	13.2969	13.9766	-4.25195
168.9	-0.492188	-0.664063	-0.666016	-0.349609	0.230469	1.46875	3.99414	7.25586	10.9941	14.7656	18.2715	21.9863								168.9	-2.42383	-2.26563	-2.12695	-2.12305	-1.10352	1.43555	5.66797	9.41211	12.1168	13.293	13.957	-4.26367
169	-0.488281	-0.669922	-0.666016	-0.355469	0.224609	1.45313	3.97852	7.22852	10.9648	14.7207	18.2344	21.9492								169	-2.43359	-2.27539	-2.12695	-2.12305	-1.11328	1.44336	5.66797	9.40234	12.1051	13.2852	13.9453	-4.26367
169.1	-0.492188	-0.666748	-0.666016	-0.359375	0.210938	1.43945	3.96094	7.21094	10.9336	14.6855	18.1914	21.8906								169.1	-2.44141	-2.2832	-2.14453	-2.13086	-1.12109	1.4375	5.65039	9.39453	12.0875	13.2676	13.918	-4.27148
169.2	-0.501953	-0.662109	-0.675781	-0.359375	0.210938	1.42969	3.95508	7.20508	10.9141	14.6563	18.1621	21.8457								169.2	-2.45117	-2.29297	-2.1543	-2.14258	-1.13086	1.42773	5.63867	9.38086	12.068	13.248	13.8984	-4.28125
169.3	-0.501953	-0.662109	-0.666016	-0.369141	0.216797	1.42578	3.93555	7.18164	10.9004	14.6328	18.1309	21.7852								169.3	-2.44336	-2.28516	-2.13867	-2.13281	-1.125	1.43555	5.63867	9.38086	12.066	13.2461	13.8965	-4.27344
169.4	-0.492188	-0.671875	-0.675781	-0.363281	0.205078	1.41992	3.93164	7.17383	10.875	14.5957	18.1016	21.7461								169.4	-2.44336	-2.30273	-2.14648	-2.13281	-1.11523	1.43555	5.63867	9.37109	12.0563	13.2363	13.8867	-4.26563
169.5	-0.492188	-0.671875	-0.675781	-0.359375	0.201172	1.4082	3.92578	7.1543	10.8535	14.5664	18.0723	21.7168								169.5	-2.43518	-2.30432	-2.14612	-2.13245	-1.11292	1.43591	5.64844	9.36169	12.0469	13.2269	13.8871	-4.27307
169.6	-0.492188	-0.666016	-0.669922	-0.359375	0.191406	1.4082	3.91406	7.14063	10.834	14.5508	18.041	21.6758								169.6	-2.44531	-2.30664	-2.14844	-2.12695	-1.11523	1.43359	5.64844	9.34961	12.0442	13.2148	13.873	-4.27539
169.7	-0.486328	-0.662109	-0.666016	-0.369141	0.197266	1.40552	3.9043	7.125	10.8105	14.5352	18.0117	21.6367								169.7	-2.45313	-2.32227	-2.15625	-2.11523	-1.12305	1.42383	5.64063	9.3418	12.0289	13.1953	13.8555	-4.29297
169.8	-0.482422	-0.671875	-0.675781	-0.369141	0.201172	1.40039	3.90039	7.10547	10.7832	14.5059	17.9805	21.5957								169.8	-2.44531	-2.31641	-2.1582	-2.11523	-1.11523	1.44336	5.63672	9.33984	12.0367	13.1934	13.8535	-4.28516
169.9	-0.482422	-0.662109	-0.675781	-0.378906	0.191406	1.38354	3.88477	7.09375	10.7637	14.4863	17.9473	21.5469								169.9	-2.45313	-2.32422	-2.16602	-2.12305	-1.11523	1.42578	5.60938	9.32227	12.025	13.1758	13.8359	-4.30469
170	-0.482422	-0.662109	-0.669922	-0.378906	0.191406	1.37891	3.875	7.06445	10.7402	14.4551	17.9219	21.5156								170	-2.44531	-2.32617	-2.1582	-2.11719	-1.11523	1.44299	5.625	9.32031	12.025	13.166	13.834	-4.28516
170.1	-0.482422	-0.662109	-0.666016	-0.378906	0.191406	1.37622	3.86523	7.04492	10.7246	14.4258	17.8848	21.4824								170.1	-2.44568	-2.32617	-2.1488	-2.11523	-1.11523	1.43591	5.625	9.31799	12.0153	13.1641	13.832	-4.29688
170.2	-0.492188	-0.662109	-0.666016	-0.381592	0.181641	1.38086	3.84375	7.03247	10.7031	14.4063	17.8477	21.4395								170.2	-2.44141	-2.32422	-2.15393	-2.10388	-1.10547	1.43518	5.61914	9.31287	12.0153	13.1641	13.8164	-4.28711
170.3	-0.492188	-0.662109	-0.666016	-0.376953	0.181641	1.37109	3.83398	7.01563	10.6895	14.3594	17.832	21.3965								170.3	-2.44336	-2.32617	-2.1488	-2.10352	-1.10547	1.43555	5.61719	9.30823	12.0055	13.1367	13.8027	-4.28711
170.4	-0.492188	-0.662109	-0.666016	-0.376953	0.177734	1.37109	3.82422	7.00195	10.6738	14.3418	17.791	21.3613								170.4	-2.43945	-2.32227	-2.14258	-2.09961	-1.10352	1.4375	5.62109	9.31445	11.9996	13.1367	13.7969	-4.29297
170.5	-0.501953	-0.671875	-0.679688	-0.386719	0.171875	1.35156	3.80078	6.97656	10.6445	14.3066	17.7461	21.3164								170.5	-2.44141	-2.32422	-2.13672	-2.10156	-1.09375	1.4375	5.61719	9.31055	11.9957	13.125	13.7773	-4.29492
170.6	-0.492188	-0.681641	-0.675781	-0.396484	0.162109	1.35156	3.79492	6.96289	10.6133	14.2656	17.7266	21.2695								170.6	-2.43164	-2.32227	-2.14258	-2.09961	-1.0918	1.43945	5.61914	9.30469	11.9899	13.1172	13.7773	-4.28516
170.7	-0.492188	-0.681641	-0.675781	-0.396484	0.150391	1.34766	3.78516	6.94531	10.5938	14.2363	17.6953	21.2266								170.7	-2.43164	-2.33398	-2.14453	-2.0918	-1.08594	1.4375	5.61914	9.30273	11.9879	13.1055	13.7559	-4.29492
170.8	-0.507813	-0.681641	-0.681641	-0.402344	0.144531	1.33594	3.76953	6.92969	10.5684	14.2168	17.6563	21.1797								170.8	-2.42969	-2.33203	-2.14258	-2.08203	-1.0918	1.43945	5.62109	9.29297	11.9801	13.0977	13.748	-4.29297
170.9	-0.501953	-0.681641	-0.685547	-0.417969	0.130859	1.32031	3.75391	6.91211	10.5547	14.1855	17.6211	21.1367								170.9	-2.43164	-2.32422	-2.13672	-2.08203	-1.09375	1.42773	5.60938	9.29297	11.9664	13.0938	13.7363	-4.28711
171	-0.505859	-0.685547	-0.679688	-0.412109	0.136719	1.33203	3.75	6.90234	10.5391	14.1563	17.5879	21.1016								171	-2.44141	-2.32422	-2.13477	-2.08203	-1.08594	1.44531	5.61719	9.27344	11.9567	13.0859	13.7168	-4.28516
171.1	-0.507813	-0.6875	-0.681641	-0.414063	0.125	1.32422	3.73828	6.88086	10.5234	14.1191	17.5566	21.0703								171.1	-2.43945	-2.32422	-2.14258	-2.08008	-1.08203	1.44922	5.62109	9.2832	11.9586	13.0684	13.707	-4.28357
171.2	-0.505859	-0.679688	-0.679688	-0.412109	0.123047	1.31641	3.73047	6.86133	10.5	14.0918	17.5273	21.0391								171.2	-2.44141	-2.32227	-2.14453	-2.0918	-1.08398	1.44727	5.60742	9.27344	11.9469	13.0547	13.6953	-4.2832
171.3	-0.500732	-0.677734	-0.681641	-0.423828	0.115234	1.30469	3.72461	6.84961	10.4785	14.0664	17.4961	21								171.3	-2.44141	-2.32422	-2.13672	-2.0918	-1.0863	1.4375	5.61523	9.27344	11.9449	13.0547	13.6855	-4.2832
171.4	-0.5	-0.681641	-0.685547	-0.427734	0.117188	1.29688	3.71484	6.83203	10.4629	14.0352	17.4609	20.957								171.4	-2.46057	-2.33362	-2.15393	-2.09338	-1.09338	1.42615	5.6156	9.25232	11.9277	13.0433	13.6664	-4.2926
171.5	-0.509766	-0.691406	-0.695313	-0.4375	0.101563	1.28125	3.69531	6.80664	10.4336	14.0059	17.4219	20.9063								171.5	-2.46289	-2.3457	-2.15625	-2.09375	-1.08789	1.43555	5.62463	9.25	11.9156	13.0332	13.6543	-4.30469
171.6	-0.509766	-0.691406	-0.695313	-0.4375	0.0917969	1.27734	3.68555	6.79688	10.4211	13.9668	17.3926	20.8672								171.6	-2.45313	-2.33398	-2.16602	-2.08398	-1.08398	1.43555	5.62891	9.25	11.9078	13.0254	13.6465	-4.29492
171.7	-0.509766	-0.691406	-0.705078	-0.447266	0.0917969	1.28125	3.67578	6.78125	10.4063	13.9355	17.3613	20.8262								171.7	-2.45117	-2.34375	-2.16602	-2.08203	-1.07617	1.4375	5.62891	9.24219	11.8981	13.0059	13.6367	-4.29297
171.8	-0.5	-0.691406	-0.695313	-0.4375	0.0976563	1.27539	3.69263	6.78516	10.3965	13.9258	17.3262	20.8066								171.8	-2.45313	-2.33594	-2.17773	-2.08594	-1.08594	1.44336	5.61719	9.23828	11.8844	13.002	13.625	-4.30469
171.9	-0.5	-0.691406	-0.695313	-0.4375	0.101563	1.2793	3.67578	6.77148	10.3848	13.8965	17.293	20.7754								171.9	-2.46094	-2.33594	-2.19531	-2.0918	-1.09375	1.4375	5.61719	9.23242	11.8766	12.9863	13.5977	-4.30469
172	-0.509766	-0.691406	-0.695313	-0.4375	0.0898438	1.27539	3.67188	6.76563	10.3555	13.875	17.252	20.7266								172	-2.46094	-2.33398	-2.19531	-2.0918	-1.09375	1.42578	5.61914	9.23047	11.8746	12.9766	13.5859	-4.30273
172.1	-0.519531	-0.701172	-0.705078	-0.464111	0.0800781	1.25977	3.65625	6.73633	10.332	13.8457	17.2227	20.6699								172.1	-2.46289	-2.33594	-2.20703	-2.09375	-1.0957	1.42383	5.60742	9.23047	11.8571	12.9531	13.5742	-4.30469
172.2	-0.519531	-0.701172	-0.714844	-0.46875	0.0703125	1.25586	3.64648	6.71484	10.3164	13.8125	17.1914	20.6465								172.2	-2.46094	-2.33398	-2.19727	-2.0918	-1.0957	1.42578	5.61719	9.23047	11.8551	12.9453	13.5566	-4.30273
172.3	-0.525391	-0.701172	-0.713623	-0.467529	0.0644531	1.24414	3.63086	6.70508	10.2891	13.7793	17.1563	20.6016								172.3	-2.47266	-2.33594	-2.19727	-2.09375	-1.0957	1.42383	5.60742	9.2207	11.8453	12.9336	13.5547	-4.31445
172.4	-0.519531	-0.703125	-0.703125	-0.457031	0.0605469	1.24731	3.63672	6.69531	10.2754	13.7559	17.1328	20.5762								172.4	-2.4707	-2.32617	-2.19727	-2.09375	-1.08594	1.43359	5.61719	9.2207	11.8453	12.9336	13.5449	-4.29688
172.5	-0.519531	-0.703125	-0.703125	-0.466797	0.0605469	1.24219	3.62695	6.68555	10.2461	13.7266	17.1133	20.5469								172.5	-2.47266	-2.32422	-2.19727	-2.10156	-1.08594	1.42578	5.60742	9.22229	11.8356	12.9238	13.5273	-4.3125
172.6	-0.519531	-0.703125	-0.712891	-0.466797	0.0507813	1.23242	3.62305	6.66602	10.2246	13.6953	17.082	20.5176								172.6	-2.48047	-2.33594	-2.19727	-2.10352	-1.08594	1.43164	5.58984	9.22266	11.8258	12.9141	13.5254	-4.30664
172.7	-0.519531	-0.691406	-0.712891	-0.466797	0.0507813	1.2207	3.61523	6.66333	10.2148	13.6816	17.0527	20.4766								172.7	-2.4707	-2.33984	-2.20313	-2.09961	-1.08203	1.4375	5.58203	9.21484	11.8258	12.9082	13.5098	-4.30078
172.8	-0.513672	-0.691406	-0.712891	-0.466797	0.0578613	1.2168	3.60547	6.64648	10.1855	13.6563	17.0215	20.4473								172.8	-2.4801	-2.35315	-2.20667	-2.10315	-1.08557	1.41638	5.56873	9.20154	11.8066	12.9047	13.4867	-4.32385
172.9	-0.509766	-0.691406	-0.712891	-0.476563	0.0527344	1.2207	3.5957	6.63672	10.166	13.6348	16.9922	20.416								172.9	-2.47266	-2.35547	-2.19727	-2.09375	-1.07617	1.43164	5.57031	9.21094	11.8137	12.8926	13.4844	-4.31641
173	-0.505859	-0.693359	-0.707031	-0.466797	0.0625	1.2207	3.60156	6.62695	10.1621	13.6152	16.9727	20.3867								173	-2.48047	-2.36328	-2.21484	-2.12109	-1.08398	1.42578	5.56055	9.19336	11.7985	12.875	13.4668	-4.32422
173.1	-0.510986	-0.700439	-0.710205	-0.468018	0.0456543	1.20972	3.57886	6.61597	10.1375	13.5789	16.9343	20.3445								173.1	-2.47266	-2.35547	-2.18945	-2.11328	-1.07617	1.42383	5.57617	9.20117	11.7965	12.873	13.4648	-4.32617
173.2	-0.511719	-0.705078	-0.714844	-0.478516	0.0410156	1.19922	3.57422	6.5957	10.1074	13.5527	16.9004	20.3145								173.2	-2.4707	-2.35352	-2.17615	-2.11523	-1.07422	1.43518	5.58008	9.20117	11.7789	12.8652	13.4668	-4.32422
173.3	-0.504639	-0.692139	-0.707764	-0.471436	0.0441895	1.2063	3.57739	6.59106	10.0969	13.5403	16.884	20.2825								173.3	-2.48242	-2.36523	-2.18555	-2.11523	-1.07617	1.42578	5.56641	9.19141	11.7672	12.8535	13.4551	-4.33594
173.4	-0.50708	-0.690674	-0.710205	-0.468018	0.0456543	1.19409	3.56909	6.58472	10.0789	13.5183	16.864	20.2488								173.4	-2.48047	-2.36523	-2.19336	-2.13281	-1.07617	1.42578	5.56641	9.19141	11.7574	12.8359	13.4375	-4.34375
173.5	-0.517578	-0.695313	-0.714844	-0.478516	0.03125	1.17969	3.55273	6.57422	10.0527	13.4844	16.8398	20.2148								173.5	-2.49023	-2.36328	-2.18555	-2.14063	-1.07422	1.41797	5.55859	9.19336	11.7477	12.8145	13.4277	-4.34375
173.6	-0.515625	-0.705078	-0.714844	-0.484375	0.0253906	1.17969	3.54297	6.55469	10.0332	13.4531	16.8047	20.1855								173.6	-2.49219	-2.37305	-2.18555	-2.14648	-1.07617	1.42578	5.54688	9.18945	11.736	12.8125	13.4258	-4.3457
173.7	-0.511719	-0.705078	-0.708984	-0.494141	0.0292969	1.17578	3.52344	6.53516	10.0195	13.4238	16.7813	20.1543								173.7	-2.48242	-2.36719	-2.18555	-2.13477	-1.06641	1.43359	5.55664	9.19141	11.7262	12.8027	13.4141	-4.3457
173.8	-0.517578	-0.710938	-0.722656	-0.496094	0.0234375	1.16406	3.52344	6.51953	9.99805	13.3984	16.7344	20.1035								173.8	-2.50781	-2.39063	-2.20313	-2.15234	-1.09375	1.41797	5.53906	9.17383	11.7086	12.793	13.3887	-4.35547
173.9	-0.521484	-0.708984	-0.726563	-0.5	0.00976563	1.16602	3.51367	6.50391	9.97266	13.3633	16.7012	20.0664								173.9	-2.50195	-2.38477	-2.1875	-2.13672	-1.07813	1.42578	5.53711	9.17969	11.7145	12.793	13.375	-4.3457
174	-0.53125	-0.710938	-0.726563	-0.5	0.00585938	1.1582	3.50391	6.5	9.94336	13.3438	16.6602	20.0254								174	-2.50977	-2.39258	-2.20313	-2.14258	-1.08398	1.4082	5.51953	9.16211	11.6989	12.7754	13.375	-4.35352
174.1	-0.53125	-0.714844	-0.736328	-0.509766	0.00976563	1.1543	3.5	6.49414	9.92383	13.3145	16.6406	19.9961								174.1	-2.50391	-2.39453	-2.18555	-2.14453	-1.07617	1.42383	5.52734	9.16016	11.6969	12.7734	13.375	-4.3457
174.2	-0.53125	-0.71875	-0.736328	-0.503906	0.00976563	1.1582	3.49414	6.47461	9.91016	13.2832	16.6113	19.9648								174.2	-2.50977	-2.40234	-2.20313	-2.15234	-1.08398	1.41797	5.50977	9.16016	11.6871	12.7559	13.3477	-4.35547
174.3	-0.53125	-0.720703	-0.742188	-0.515625	-0.00585938	1.14844	3.47852	6.45898	9.88672	13.2649	16.5781	19.9226								174.3	-2.50977	-2.39453	-2.19531	-2.16211	-1.08398	1.4082	5.50781	9.15234	11.6774	12.7461	13.3379	-4.35352
174.4	-0.53125	-0.724609	-0.740234	-0.519531	-0.00976563	1.13867	3.46289	6.43555	9.85352	13.2461	16.5508	19.8945								174.4	-2.51172	-2.39453	-2.20703	-2.15625	-1.08594	1.40625	5.49609	9.14844	11.6656	12.7344	13.3184	-4.35547
174.5	-0.53125	-0.724609	-0.746094	-0.519531	-0.0136719	1.12891	3.45898	6.42578	9.84375	13.2168	16.5215	19.8535								174.5	-2.52112	-2.39612	-2.21643	-2.1637	-1.09534	1.3949	5.48865	9.14099	11.6543	12.7133	13.3031	-4.35706
174.6	-0.515625	-0.708984	-0.720703	-0.513672	0.00585938	1.13477	3.46875	6.42969	9.8457	13.2109	16.5176	19.8398								174.6	-2.53125	-2.39258	-2.22461	-2.15271	-1.10352	1.38867	5.49805	9.13281	11.6481	12.7051	13.2988	-4.36328
174.7	-0.521484	-0.710938	-0.722656	-0.515625	-0.00585938	1.12891	3.45703	6.41406	9.81641	13.1895	16.4785	19.7969								174.7	-2.5332	-2.39453	-2.20898	-2.15234	-1.0957	1.38672	5.49805	9.13867	11.6364	12.6934	13.2852	-4.36523
174.8	-0.527344	-0.714844	-0.726563	-0.519531	-0.00976563	1.11914	3.44336	6.4043	9.79297	13.166	16.4414	19.7539								174.8	-2.5332	-2.4043	-2.20703	-2.14453	-1.10547	1.38672	5.49805	9.13086	11.6344	12.6836	13.2754	-4.36719
174.9	-0.525391	-0.708984	-0.720703	-0.519531	-0.0195313	1.12622	3.45044	6.39453	9.77344	13.1465	16.4102	19.7246								174.9	-2.51172	-2.39453	-2.21484	-2.14258	-1.07654	1.39648	5.50781	9.13086	11.6364	12.6836	13.2754	-4.35547
175	-0.511719	-0.705078	-0.716797	-0.529297	-0.0136719	1.11914	3.44531	6.375	9.74219	13.1152	16.3809	19.6934								175	-2.51953	-2.40234	-2.2168	-2.14258	-1.1012	1.39648	5.5094	9.12305	11.6364	12.666	13.2578	-4.36328
175.1	-0.521484	-0.705078	-0.716797	-0.529297	-0.0195313	1.10938	3.43555	6.36523	9.72266	13.0957	16.3418	19.6738								175.1	-2.51172	-2.39453	-2.20703	-2.13281	-1.0957	1.39453	5.51953	9.13049	11.6364	12.6641	13.2559	-4.35547
175.2	-0.527344	-0.720703	-0.722656	-0.529297	-0.0351563	1.09375	3.41992	6.33789	9.69727	13.0703	16.3145	19.627								175.2	-2.51953	-2.40234	-2.22461	-2.14063	-1.10352	1.38672	5.51172	9.11523	11.6246	12.6465	13.2383	-4.36328
175.3	-0.515625	-0.714844	-0.726563	-0.529297	-0.0234375	1.09961	3.41992	6.33398	9.67969	13.0547	16.291	19.6035								175.3	-2.51172	-2.39453	-2.20898	-2.13281	-1.10547	1.40234	5.51953	9.13086	11.6149	12.6426	13.2363	-4.36523
175.4	-0.521484	-0.724609	-0.736328	-0.539063	-0.0292969	1.07031	3.39453	6.31445	9.66211	13.0254	16.252	19.5645								175.4	-2.51172	-2.40234	-2.21484	-2.14258	-1.10388	1.39648	5.50781	9.11328	11.5973	12.625	13.2168	-4.36365
175.5	-0.511719	-0.714844	-0.726563	-0.529297	-0.03125	1.07617	3.4043	6.31055	9.65234	13.0156	16.2461	19.543								175.5	-2.50977	-2.39453	-2.22461	-2.14063	-1.10156	1.38672	5.5	9.10352	11.5875	12.6152	13.207	-4.36133
175.6	-0.521484	-0.714844	-0.720703	-0.529297	-0.0253906	1.08008	3.38477	6.30469	9.64258	12.9863	16.2305	19.5137								175.6	-2.51953	-2.40234	-2.23438	-2.15039	-1.11133	1.37695	5.49023	9.10156	11.5758	12.6149	13.1875	-4.37109
175.7	-0.511719	-0.724609	-0.716797	-0.533203	-0.03125	1.08008	3.38086	6.29492	9.62891	12.9551	16.1953	19.4746								175.7	-2.51953	-2.41406	-2.23438	-2.15039	-1.10352	1.37695	5.48047	9.09375	11.568	12.6074	13.1777	-4.37109
175.8	-0.527344	-0.736328	-0.732422	-0.535156	-0.0371094	1.06445	3.36914	6.27344	9.60742	12.9297	16.1543	19.4277								175.8	-2.52148	-2.40662	-2.24609	-2.1543	-1.10352	1.38281	5.47656	9.0918	11.5563	12.5957	13.1566	-4.38477
175.9	-0.53125	-0.738281	-0.736328	-0.539063	-0.0410156	1.05078	3.37109	6.26367	9.5918	12.9063	16.1367	19.3945								175.9	-2.5426	-2.4137	-2.25549	-2.16174	-1.13049	1.3656	5.46716	9.08044	11.5371	12.5863	13.1445	-4.38635
176	-0.53125	-0.734375	-0.730469	-0.539063	-0.0507813	1.03906	3.35352	6.24414	9.58203	12.8867	16.1055	19.373								176	-2.5332	-2.41602	-2.26758	-2.16406	-1.13477	1.37305	5.45703	9.08008	11.5231	12.5648	13.1254	-4.39648
176.1	-0.525391	-0.734375	-0.726563	-0.548828	-0.0507813	1.04492	3.34375	6.23438	9.5625	12.8613	16.0723	19.3379								176.1	-2.55273	-2.42383	-2.27539	-2.18164	-1.13477	1.36523	5.44727	9.07031	11.5149	12.5543	13.1149	-4.4043
176.2	-0.521484	-0.734375	-0.726563	-0.542969	-0.0437012	1.03906	3.33984	6.20898	9.54297	12.8457	16.0469	19.3047								176.2	-2.53711	-2.41602	-2.26758	-2.17383	-1.13477	1.37268	5.45703	9.08008	11.525	12.5547	13.1058	-4.39648
176.3	-0.511719	-0.727295	-0.716797	-0.529297	-0.0390625	1.05469	3.34375	6.20508	9.54028	12.8359	16.041	19.2832								176.3	-2.53516	-2.41797	-2.27734	-2.17383	-1.13477	1.375	5.44727	9.07031	11.5153	12.543	13.1035	-4.39648
176.4	-0.529297	-0.728516	-0.732422	-0.544922	-0.0449219	1.04297	3.33789	6.17773	9.51758	12.7988	16.0098	19.248								176.4	-2.53516	-2.42383	-2.27734	-2.17383	-1.13477	1.375	5.44336	9.07031	11.5133	12.5332	13.0918	-4.40625
176.5	-0.527344	-0.732422	-0.736328	-0.548828	-0.0488281	1.03906	3.31445	6.1543	9.49414	12.7813	15.9805	19.2148								176.5	-2.54297	-2.42578	-2.28516	-2.18164	-1.1543	1.36719	5.4375	9.06055	11.4977	12.5156	13.0742	-4.41406
176.6	-0.523438	-0.742188	-0.736328	-0.548828	-0.0527344	1.0293	3.32031	6.14453	9.48047	12.7598	15.9512	19.1738								176.6	-2.53516	-2.41602	-2.27734	-2.18555	-1.13867	1.37305	5.4375	9.07031	11.486	12.5137	13.082	-4.40625
176.7	-0.517578	-0.736328	-0.724609	-0.542969	-0.0429688	1.03516	3.31055	6.14063	9.4707	12.748	15.9434	19.1406								176.7	-2.54297	-2.42383	-2.29297	-2.19336	-1.14453	1.37695	5.42773	9.05273	11.4684	12.4961	13.0645	-4.40625
176.8	-0.521484	-0.740234	-0.724609	-0.552734	-0.046875	1.02734	3.29688	6.12695	9.45117	12.7207	15.9121	19.1055								176.8	-2.54102	-2.43164	-2.30273	-2.18359	-1.15234	1.37695	5.41992	9.05469	11.4586	12.498	13.0566	-4.40234
176.9	-0.521484	-0.740234	-0.724609	-0.548828	-0.0566406	1.02148	3.29102	6.12305	9.43555	12.6973	15.8926	19.0664								176.9	-2.53516	-2.43359	-2.30469	-2.19336	-1.1543	1.36914	5.41797	9.04883	11.4469	12.4863	13.0449	-4.42188
177	-0.527344	-0.746094	-0.740234	-0.564453	-0.0625	1.00586	3.2793	6.09961	9.41016	12.6719	15.8477	19.0195								177	-2.5332	-2.42578	-2.29688	-2.19336	-1.14648	1.36719	5.4082	9.05078	11.4449	12.4766	13.0254	-4.41602
177.1	-0.542969	-0.765625	-0.755859	-0.574219	-0.0722656	0.980469	3.25391	6.07422	9.38086	12.6328	15.8008	18.9746								177.1	-2.52344	-2.42383	-2.27539	-2.18359	-1.13477	1.38477	5.41602	9.06836	11.4469	12.4766	13.0176	-4.4043
177.2	-0.53125	-0.75	-0.753906	-0.558594	-0.0664063	0.992188	3.26172	6.06641	9.375	12.627	15.7832	18.9473								177.2	-2.53906	-2.42383	-2.2832	-2.19141	-1.15234	1.36914	5.4082	9.05273	11.4391	12.459	13.0078	-4.41211
177.3	-0.53125	-0.75	-0.746826	-0.558594	-0.0664063	0.982422	3.25586	6.05664	9.36523	12.6172	15.7637	18.916								177.3	-2.52539	-2.41406	-2.26758	-2.17578	-1.14453	1.37695	5.41602	9.06995	11.4371	12.4551	13.002	-4.4043
177.4	-0.53125	-0.75	-0.742188	-0.568359	-0.0664063	0.982422	3.24609	6.04688	9.3457	12.5879	15.7324	18.8711								177.4	-2.52344	-2.41406	-2.25586	-2.18359	-1.14453	1.37695	5.41797	9.0625	11.4254	12.4551	12.9863	-4.4043
177.5	-0.53125	-0.75	-0.742188	-0.568359	-0.0664063	0.970703	3.24341	6.02539	9.32617	12.5684	15.7031	18.8359								177.5	-2.5293	-2.41211	-2.25391	-2.17383	-1.13477	1.37891	5.41992	9.05469	11.4196	12.4473	12.9766	-4.41211
177.6	-0.53125	-0.744141	-0.746094	-0.568359	-0.0703125	0.976563	3.23828	6.01563	9.31641	12.5469	15.6738	18.7969								177.6	-2.5332	-2.42383	-2.24805	-2.17383	-1.13477	1.37695	5.41797	9.04297	11.4059	12.4258	12.9648	-4.41406
177.7	-0.53833	-0.747314	-0.749268	-0.578125	-0.0734863	0.963623	3.21948	5.99878	9.2937	12.5203	15.6453	18.7605								177.7	-2.52344	-2.41406	-2.23633	-2.1543	-1.11719	1.38477	5.43555	9.05273	11.4156	12.4355	12.9648	-4.39648
177.8	-0.542969	-0.763672	-0.748047	-0.578125	-0.078125	0.958984	3.21094	5.97461	9.27344	12.4863	15.6172	18.7148								177.8	-2.53125	-2.41406	-2.22656	-2.16211	-1.12305	1.37891	5.41992	9.04297	11.4059	12.418	12.9375	-4.40234
177.9	-0.537109	-0.763672	-0.744141	-0.572266	-0.0722656	0.949219	3.20508	5.9707	9.25391	12.4668	15.5918	18.6953								177.9	-2.5332	-2.41406	-2.23633	-2.15466	-1.13477	1.38477	5.41797	9.0332	11.3961	12.4063	12.9238	-4.41406
178	-0.527344	-0.769531	-0.75	-0.583984	-0.0859375	0.933594	3.19922	5.94922	9.22852	12.4297	15.5547	18.6699								178	-2.53284	-2.42346	-2.23596	-2.16174	-1.11682	1.37732	5.42773	9.03357	11.3965	12.3969	12.9222	-4.40393
178.1	-0.521484	-0.763672	-0.738281	-0.578125	-0.0742188	0.929688	3.19531	5.95239	9.21484	12.4219	15.5313	18.6445								178.1	-2.51758	-2.41602	-2.23633	-2.14648	-1.11719	1.39258	5.4375	9.03125	11.3942	12.3945	12.9141	-4.40625
178.2	-0.521484	-0.763672	-0.746094	-0.582031	-0.0703125	0.935547	3.19141	5.93555	9.19336	12.4004	15.502	18.6055								178.2	-2.5332	-2.42578	-2.25586	-2.16211	-1.13477	1.37695	5.41797	9.00977	11.3746	12.3652	12.875	-4.42383
178.3	-0.521484	-0.773438	-0.746094	-0.578125	-0.0800781	0.929688	3.18555	5.92578	9.17383	12.375	15.4805	18.5801								178.3	-2.51758	-2.42578	-2.24805	-2.1543	-1.12891	1.38477	5.41602	9.00977	11.3844	12.3633	12.8828	-4.41602
178.4	-0.521484	-0.767578	-0.746094	-0.578125	-0.0800781	0.929688	3.17578	5.90625	9.16992	12.3457	15.4414	18.5547								178.4	-2.52344	-2.43359	-2.25586	-2.16211	-1.13477	1.375	5.4082	8.99219	11.3668	12.3457	12.873	-4.42383
178.5	-0.521484	-0.763672	-0.746094	-0.578125	-0.0839844	0.919922	3.16602	5.90234	9.1543	12.3164	15.4121	18.5156								178.5	-2.5332	-2.43555	-2.26563	-2.17383	-1.14453	1.36719	5.39844	8.97266	11.3473	12.3262	12.8457	-4.43555
178.6	-0.527344	-0.769531	-0.751953	-0.59375	-0.0859375	0.914063	3.1543	5.89063	9.13867	12.2949	15.375	18.4727								178.6	-2.53516	-2.43555	-2.25781	-2.1543	-1.13708	1.38281	5.41406	8.9707	11.3453	12.3242	12.8535	-4.42578
178.7	-0.521484	-0.763672	-0.746094	-0.587891	-0.0898438	0.916016	3.1543	5.88672	9.11328	12.2793	15.3516	18.4453								178.7	-2.5332	-2.44336	-2.26563	-2.16211	-1.14258	1.37695	5.40625	8.9707	11.3375	12.2969	12.8359	-4.43359
178.8	-0.521484	-0.757813	-0.740234	-0.582031	-0.0898438	0.919922	3.14453	5.875	9.09961	12.2559	15.3223	18.4102								178.8	-2.54492	-2.42773	-2.26758	-2.15625	-1.13672	1.375	5.41406	8.96094	11.3258	12.2852	12.8223	-4.44531
178.9	-0.521484	-0.753906	-0.736328	-0.587891	-0.0839844	0.919922	3.13477	5.86133	9.07422	12.2363	15.2813	18.3945								178.9	-2.54297	-2.43359	-2.27344	-2.15234	-1.14258	1.37305	5.41602	8.95313	11.3239	12.2754	12.8145	-4.44336
179	-0.537109	-0.779297	-0.751953	-0.603516	-0.101563	0.904297	3.11523	5.83984	9.04688	12.2109	15.2422	18.3496								179	-2.55273	-2.44336	-2.28516	-2.16211	-1.15234	1.36523	5.41797	8.93359	11.3063	12.2559	12.8047	-4.45313
179.1	-0.53125	-0.763672	-0.755859	-0.597656	-0.103516	0.898438	3.11523	5.82617	9.03906	12.1855	15.2207	18.3242								179.1	-2.55469	-2.44531	-2.29688	-2.17383	-1.1543	1.36328	5.41406	8.93164	11.3043	12.2441	12.793	-4.45508
179.2	-0.542969	-0.763672	-0.755859	-0.609375	-0.0996094	0.898438	3.10547	5.81641	9.03052	12.166	15.2012	18.2949								179.2	-2.56445	-2.44373	-2.30469	-2.16406	-1.1543	1.3457	5.41602	8.92188	11.2867	12.2266	12.7656	-4.46289
179.3	-0.53125	-0.773438	-0.755859	-0.609375	-0.0996094	0.888672	3.11133	5.80664	9.01563	12.1465	15.1719	18.2754								179.3	-2.55078	-2.45117	-2.3125	-2.16992	-1.15039	1.34766	5.42932	8.92578	11.2789	12.2188	12.7676	-4.46094
179.4	-0.530029	-0.773438	-0.761719	-0.615234	-0.105469	0.888672	3.09961	5.79492	8.99023	12.1211	15.1445	18.25								179.4	-2.5531	-2.45313	-2.31445	-2.16211	-1.16211	1.3551	5.42029	8.91211	11.2672	12.207	12.7461	-4.46289
179.5	-0.541016	-0.773438	-0.765625	-0.613281	-0.109375	0.888672	3.0918	5.78516	8.97461	12.0859	15.1113	18.2246								179.5	-2.54102	-2.44336	-2.30469	-2.15234	-1.15234	1.35742	5.41797	8.91211	11.2672	12.207	12.7653	-4.45508
179.6	-0.541016	-0.773438	-0.765625	-0.619141	-0.109375	0.878906	3.0957	5.77539	8.95508	12.0723	15.0918	18.1953								179.6	-2.55823	-2.46057	-2.31213	-2.16956	-1.16956	1.34802	5.40076	8.88513	11.2402	12.1801	12.7406	-4.47034
179.7	-0.535156	-0.773438	-0.765625	-0.619141	-0.109375	0.869141	3.08398	5.76172	8.94531	12.0566	15.0625	18.1758								179.7	-2.5625	-2.4668	-2.32617	-2.16602	-1.16602	1.3457	5.39612	8.88086	11.2262	12.166	12.7246	-4.47461
179.8	-0.527344	-0.757813	-0.755859	-0.609375	-0.109375	0.878906	3.08398	5.76563	8.94141	12.0449	15.0605	18.1543								179.8	-2.56055	-2.46289	-2.32422	-2.16211	-1.16211	1.34766	5.39844	8.88086	11.236	12.1563	12.7168	-4.48438
179.9	-0.537109	-0.765625	-0.755859	-0.625	-0.115234	0.873047	3.05859	5.74023	8.92969	12.0234	15.0254	18.1191								179.9	-2.5625	-2.46484	-2.33398	-2.16406	-1.15625	1.35352	5.39648	8.87109	11.2242	12.1445	12.6953	-4.48633
180	-0.535156	-0.767578	-0.755859	-0.628906	-0.113281	0.859375	3.04492	5.72656	8.9043	11.9922	15.0078	18.0859								180	-2.56055	-2.45508	-2.3457	-2.16211	-1.15234	1.35547	5.39063	8.87305	11.2164	12.1445	12.6973	-4.48438
180.1	-0.537109	-0.763672	-0.755859	-0.628906	-0.109375	0.859375	3.03516	5.7207	8.89453	11.9766	14.9922	18.0645								180.1	-2.57031	-2.46289	-2.34766	-2.17383	-1.16211	1.35742	5.37891	8.85352	11.2067	12.127	12.6777	-4.50391
180.2	-0.541016	-0.769531	-0.761719	-0.634766	-0.115234	0.84375	3.0293	5.70898	8.875	11.9512	14.9551	18.0352								180.2	-2.57227	-2.47266	-2.37305	-2.18945	-1.16406	1.33789	5.37891	8.83398	11.1871	12.1074	12.6582	-4.50586
180.3	-0.541016	-0.783203	-0.765625	-0.638672	-0.128906	0.837158	3.01563	5.70117	8.85547	11.9258	14.9316	17.9961								180.3	-2.57227	-2.47461	-2.36719	-2.19336	-1.16406	1.33594	5.37891	8.83984	11.1946	12.0957	12.6465	-4.51563
180.4	-0.53125	-0.773438	-0.765625	-0.623047	-0.119141	0.851563	3.01563	5.70508	8.86133	11.916	14.9121	17.9688								180.4	-2.5625	-2.46484	-2.35742	-2.18359	-1.1582	1.34375	5.37695	8.8418	11.1969	12.0957	12.6563	-4.50586
180.5	-0.537109	-0.779297	-0.771484	-0.625	-0.125	0.835938	3.01563	5.67969	8.83789	11.8906	14.8906	17.9297								180.5	-2.56055	-2.47266	-2.35547	-2.18164	-1.1543	1.33789	5.37891	8.84375	11.1989	12.0762	12.6484	-4.50391
180.6	-0.541016	-0.777344	-0.769531	-0.628906	-0.128906	0.832031	3.00391	5.67188	8.82422	11.8613	14.8711	17.9063								180.6	-2.5625	-2.47461	-2.35938	-2.18359	-1.15625	1.34375	5.38477	8.83789	11.1871	12.0723	12.6348	-4.51563
180.7	-0.541016	-0.779297	-0.765625	-0.623047	-0.128906	0.832031	2.99414	5.66602	8.81055	11.8359	14.8418	17.875								180.7	-2.55469	-2.4668	-2.35742	-2.17383	-1.1582	1.3457	5.37695	8.83008	11.1774	12.0742	12.625	-4.51563
180.8	-0.541016	-0.783203	-0.765625	-0.628906	-0.138672	0.820313	2.99023	5.64453	8.80469	11.8164	14.8223	17.8555								180.8	-2.54297	-2.45508	-2.35742	-2.17383	-1.14648	1.35547	5.38477	8.83984	11.1774	12.0742	12.625	-4.50586
180.9	-0.546875	-0.783203	-0.771484	-0.634766	-0.144531	0.820313	2.97852	5.63477	8.78516	11.791	14.7949	17.8262								180.9	-2.55078	-2.46289	-2.36523	-2.18164	-1.1543	1.3457	5.36914	8.83167	11.1598	12.0566	12.6074	-4.50586
181	-0.550781	-0.783203	-0.769531	-0.638672	-0.141357	0.810547	2.96484	5.61523	8.76563	11.7676	14.7715	17.8047								181	-2.55273	-2.45508	-2.36719	-2.16602	-1.14648	1.3457	5.375	8.83203	11.1637	12.0625	12.6055	-4.49609
181.1	-0.550781	-0.783203	-0.775391	-0.648438	-0.136719	0.810547	2.95508	5.60547	8.75391	11.7559	14.752	17.7754								181.1	-2.56213	-2.45667	-2.36877	-2.17346	-1.14807	1.34607	5.36755	8.81287	11.1563	12.0375	12.5961	-4.50549
181.2	-0.560547	-0.789063	-0.775391	-0.648438	-0.136719	0.806641	2.94531	5.60278	8.74023	11.7422	14.7324	17.7559								181.2	-2.55273	-2.45508	-2.35742	-2.16406	-1.14453	1.35352	5.36682	8.8125	11.1559	12.0352	12.5859	-4.49609
181.3	-0.544922	-0.787109	-0.775391	-0.642578	-0.148438	0.810547	2.94531	5.58594	8.72852	11.7266	14.7109	17.7148								181.3	-2.57031	-2.46289	-2.36523	-2.17188	-1.14648	1.33594	5.36133	8.80273	11.1461	12.0352	12.5684	-4.50391
181.4	-0.541016	-0.783203	-0.775391	-0.648438	-0.148438	0.800781	2.93091	5.57617	8.71094	11.7168	14.6914	17.6953								181.4	-2.56445	-2.45703	-2.35742	-2.18359	-1.14648	1.33398	5.35742	8.80273	11.1461	12.0254	12.5566	-4.51367
181.5	-0.548096	-0.790283	-0.782471	-0.655518	-0.155518	0.783936	2.92847	5.55933	8.68823	11.6902	14.6648	17.6628								181.5	-2.56836	-2.45313	-2.34766	-2.18164	-1.16211	1.33594	5.36133	8.80273	11.1383	12.0156	12.5469	-4.51367
181.6	-0.542969	-0.785156	-0.777344	-0.650391	-0.157471	0.789063	2.92383	5.55469	8.68164	11.6641	14.6504	17.6445								181.6	-2.57227	-2.45313	-2.35547	-2.17188	-1.15625	1.32617	5.34961	8.79297	11.1383	12.0059	12.5371	-4.50586
181.7	-0.542969	-0.785156	-0.777344	-0.660156	-0.164795	0.779297	2.92383	5.54102	8.67188	11.6445	14.6289	17.6133								181.7	-2.57227	-2.45508	-2.35742	-2.17383	-1.15625	1.32385	5.34766	8.79102	11.1266	11.9941	12.516	-4.50586
181.8	-0.542969	-0.785156	-0.777344	-0.653076	-0.160156	0.779297	2.91406	5.53516	8.6582	11.6348	14.6094	17.584								181.8	-2.57031	-2.46289	-2.34607	-2.17188	-1.1543	1.31836	5.35742	8.78125	11.109	11.9863	12.525	-4.51367
181.9	-0.548828	-0.791016	-0.783203	-0.654297	-0.166016	0.769531	2.9043	5.52539	8.63672	11.6094	14.584	17.5586								181.9	-2.58008	-2.47266	-2.35352	-2.18164	-1.16443	1.30859	5.34961	8.77344	11.0992	11.9668	12.5078	-4.52344
182	-0.542969	-0.785156	-0.777344	-0.648438	-0.160156	0.779297	2.9043	5.52539	8.62305	11.5938	14.5703	17.543								182	-2.57227	-2.46484	-2.3457	-2.17383	-1.1543	1.30664	5.36523	8.77148	11.1051	11.9648	12.5059	-4.51563
182.1	-0.542969	-0.785156	-0.777344	-0.652344	-0.160156	0.769531	2.89453	5.51953	8.60156	11.584	14.5559	17.5039								182.1	-2.58984	-2.47266	-2.3457	-2.19141	-1.15234	1.29883	5.36719	8.76367	11.0895	11.9473	12.4883	-4.52344
182.2	-0.542969	-0.785156	-0.777344	-0.648438	-0.160156	0.775391	2.89453	5.50391	8.5918	11.5645	14.5339	17.4844								182.2	-2.58984	-2.46484	-2.34375	-2.17383	-1.16211	1.30664	5.37695	8.76172	11.0895	11.9375	12.4691	-4.5332
182.3	-0.548828	-0.791016	-0.783203	-0.654297	-0.160156	0.773438	2.88477	5.48828	8.56641	11.5293	14.5039	17.4473								182.3	-2.58362	-2.47424	-2.33752	-2.17346	-1.1637	1.29724	5.36755	8.76208	11.084	11.9261	12.4554	-4.52539
182.4	-0.552734	-0.791016	-0.796875	-0.658203	-0.169922	0.759766	2.875	5.48047	8.54688	11.5039	14.4707	17.4141								182.4	-2.58398	-2.47656	-2.33008	-2.17578	-1.16602	1.30273	5.37109	8.75781	11.0836	11.9121	12.4625	-4.53516
182.5	-0.541016	-0.794922	-0.791016	-0.658203	-0.169922	0.759766	2.86523	5.48438	8.5293	11.4941	14.4492	17.3945								182.5	-2.5918	-2.47461	-2.33594	-2.18359	-1.15625	1.29688	5.36719	8.75195	11.0758	11.9043	12.4551	-4.5332
182.6	-0.53125	-0.785156	-0.777344	-0.648438	-0.169922	0.769531	2.86328	5.47461	8.52148	11.4941	14.4395	17.373								182.6	-2.59375	-2.47656	-2.33789	-2.18555	-1.16602	1.29492	5.37305	8.75	11.0641	11.8926	12.4434	-4.52734
182.7	-0.53125	-0.785156	-0.777344	-0.648438	-0.169922	0.769531	2.85352	5.4707	8.51758	11.4707	14.4102	17.3535								182.7	-2.58984	-2.47266	-2.34375	-2.18164	-1.14453	1.30664	5.38867	8.75195	11.066	11.8867	12.4375	-4.52148
182.8	-0.542969	-0.785156	-0.777344	-0.660156	-0.169922	0.769531	2.84961	5.46289	8.50195	11.4551	14.3887	17.3242								182.8	-2.59961	-2.48242	-2.35352	-2.19141	-1.16211	1.28906	5.37854	8.74414	11.0582	11.8672	12.4277	-4.54102
182.9	-0.548828	-0.785156	-0.783203	-0.666016	-0.185547	0.751953	2.84766	5.44727	8.48633	11.4395	14.3633	17.2969								182.9	-2.60156	-2.47656	-2.3457	-2.19336	-1.16602	1.29492	5.36914	8.73242	11.0465	11.8555	12.4066	-4.54297
183	-0.537109	-0.775391	-0.777344	-0.660156	-0.179688	0.757813	2.83398	5.44336	8.47266	11.418	14.3496	17.2832								183	-2.60938	-2.48242	-2.36328	-2.19141	-1.17188	1.28906	5.35938	8.71289	11.0367	11.8379	12.3867	-4.55078
183.1	-0.539063	-0.775391	-0.777344	-0.660156	-0.179688	0.748047	2.82422	5.43945	8.46997	11.4004	14.3301	17.2578								183.1	-2.61133	-2.49219	-2.36328	-2.20117	-1.17188	1.28906	5.37109	8.7207	11.0289	11.8379	12.377	-4.55078
183.2	-0.548828	-0.78125	-0.783203	-0.666016	-0.185547	0.742188	2.81445	5.42773	8.44727	11.3828	14.3047	17.2246								183.2	-2.61133	-2.49414	-2.36523	-2.20313	-1.17383	1.27734	5.36914	8.71875	11.0172	11.8262	12.375	-4.55273
183.3	-0.5625	-0.785156	-0.787109	-0.664063	-0.189453	0.734375	2.81445	5.41406	8.42383	11.3457	14.2695	17.1934								183.3	-2.60938	-2.49219	-2.36328	-2.20117	-1.18164	1.27539	5.36133	8.72266	11.0074	11.8164	12.3574	-4.5625
183.4	-0.556641	-0.785156	-0.796875	-0.660156	-0.193359	0.738281	2.80469	5.4043	8.4043	11.3398	14.25	17.1641								183.4	-2.63086	-2.50195	-2.38281	-2.21094	-1.19141	1.26758	5.35156	8.70313	10.9879	11.8066	12.3359	-4.57227
183.5	-0.558594	-0.791016	-0.792969	-0.666016	-0.195313	0.732422	2.79883	5.39453	8.38867	11.3184	14.2246	17.1289								183.5	-2.63281	-2.49609	-2.37695	-2.21289	-1.18555	1.26563	5.33984	8.71057	10.9938	11.7949	12.3242	-4.57422
183.6	-0.5625	-0.800781	-0.806641	-0.669922	-0.199219	0.71875	2.7832	5.38281	8.36914	11.2852	14.1992	17.0938								183.6	-2.62305	-2.50195	-2.37305	-2.21094	-1.18164	1.27539	5.33203	8.70508	10.9879	11.7871	12.3164	-4.57227
183.7	-0.550781	-0.792969	-0.785156	-0.664063	-0.1875	0.730469	2.78516	5.375	8.375	11.2871	14.1855	17.0859								183.7	-2.63245	-2.51331	-2.38635	-2.23206	-1.20276	1.25623	5.32849	8.70154	10.9668	11.766	12.2953	-4.58557
183.8	-0.544922	-0.777344	-0.785156	-0.667969	-0.197266	0.730469	2.78516	5.36523	8.35547	11.2656	14.1621	17.0566								183.8	-2.625	-2.50586	-2.38477	-2.22461	-1.19531	1.27148	5.33008	8.70117	10.9739	11.7637	12.293	-4.57617
183.9	-0.541016	-0.773438	-0.794922	-0.667969	-0.197266	0.730469	2.77539	5.35547	8.35156	11.2559	14.1426	17.0254								183.9	-2.61523	-2.50391	-2.38477	-2.22266	-1.19336	1.27539	5.32617	8.70313	10.9684	11.7734	12.2852	-4.58398
184	-0.541016	-0.773438	-0.785156	-0.667969	-0.197266	0.720703	2.77539	5.3457	8.33594	11.2363	14.1211	17.0059								184	-2.62305	-2.51367	-2.38672	-2.23242	-1.19531	1.25586	5.31836	8.68359	10.9489	11.7559	12.2754	-4.59375
184.1	-0.53125	-0.763672	-0.785156	-0.658203	-0.1875	0.730469	2.77539	5.33594	8.33203	11.2266	14.1113	16.9863								184.1	-2.625	-2.51758	-2.37695	-2.22461	-1.19531	1.27307	5.31641	8.68164	10.9469	11.7539	12.2734	-4.58594
184.2	-0.541016	-0.753906	-0.785156	-0.658203	-0.193359	0.720703	2.78125	5.32617	8.30859	11.2168	14.082	16.9551								184.2	-2.63281	-2.52539	-2.37695	-2.23242	-1.20313	1.26758	5.29883	8.67383	10.9274	11.7363	12.2559	-4.59375
184.3	-0.535156	-0.759766	-0.785156	-0.658203	-0.207031	0.720703	2.77539	5.31445	8.30078	11.1973	14.0625	16.9258								184.3	-2.6156	-2.51758	-2.36719	-2.22461	-1.1875	1.27539	5.30664	8.67969	10.9254	11.7441	12.2539	-4.57813
184.4	-0.541016	-0.783203	-0.794922	-0.662109	-0.210938	0.710938	2.75586	5.302	8.27539	11.166	14.0215	16.8867								184.4	-2.62073	-2.51563	-2.35742	-2.22302	-1.18359	1.27734	5.29883	8.68359	10.9274	11.7344	12.2441	-4.57422
184.5	-0.541016	-0.783203	-0.794922	-0.667969	-0.212891	0.701172	2.74609	5.29688	8.25586	11.1465	14.002	16.875								184.5	-2.63318	-2.51599	-2.35583	-2.23987	-1.19336	1.26758	5.30664	8.66211	10.9078	11.7227	12.2344	-4.59375
184.6	-0.546875	-0.779297	-0.791016	-0.673828	-0.222656	0.685547	2.73633	5.28125	8.24023	11.1211	13.9766	16.8398								184.6	-2.62891	-2.51172	-2.35156	-2.23083	-1.19141	1.27734	5.30078	8.66211	10.9	11.7168	12.2168	-4.5918
184.7	-0.544922	-0.771484	-0.798828	-0.671875	-0.220703	0.6875	2.74219	5.27344	8.2207	11.1035	13.959	16.8223								184.7	-2.63086	-2.51367	-2.35352	-2.23047	-1.19336	1.26758	5.29688	8.65234	10.8883	11.7148	12.2148	-4.58594
184.8	-0.541016	-0.775391	-0.800781	-0.673828	-0.222656	0.673828	2.72852	5.26172	8.20898	11.0898	13.9199	16.7832								184.8	-2.62109	-2.50586	-2.33594	-2.23047	-1.19531	1.27734	5.30859	8.65234	10.8883	11.707	12.2148	-4.58398
184.9	-0.541016	-0.783203	-0.804688	-0.677734	-0.226563	0.660156	2.72461	5.24805	8.18555	11.0664	13.9023	16.7559								184.9	-2.62109	-2.50391	-2.32422	-2.2207	-1.1875	1.27734	5.29102	8.64258	10.8785	11.6953	12.2051	-4.58398
185	-0.53125	-0.773438	-0.787842	-0.667969	-0.226563	0.675781	2.74023	5.24805	8.17578	11.0566	13.8828	16.7422								185	-2.62891	-2.51172	-2.33203	-2.23828	-1.19336	1.26953	5.28906	8.625	10.8707	11.6777	12.1875	-4.5918
185.1	-0.53125	-0.779297	-0.789063	-0.683594	-0.232422	0.673828	2.72852	5.23047	8.16016	11.041	13.8496	16.7109								185.1	-2.62109	-2.50391	-2.31641	-2.23047	-1.17615	1.27734	5.28906	8.62305	10.8766	11.6855	12.1758	-4.58594
185.2	-0.541016	-0.792969	-0.792969	-0.6875	-0.236328	0.660156	2.71484	5.22266	8.14453	11.0176	13.8223	16.6855								185.2	-2.63049	-2.51331	-2.32385	-2.23987	-1.19299	1.26794	5.27185	8.61169	10.8594	11.6566	12.1547	-4.59338
185.3	-0.53125	-0.783203	-0.783203	-0.671875	-0.226563	0.669922	2.72461	5.22656	8.14453	11.0215	13.8125	16.666								185.3	-2.64063	-2.51563	-2.33398	-2.25	-1.19531	1.25781	5.25977	8.5918	10.8375	11.6445	12.1348	-4.61328
185.4	-0.541016	-0.792969	-0.802734	-0.677734	-0.242188	0.650391	2.70508	5.20703	8.11523	10.9961	13.7832	16.627								185.4	-2.65039	-2.53125	-2.33398	-2.24219	-1.19336	1.25586	5.26758	8.5918	10.8356	11.627	12.1172	-4.61328
185.5	-0.53125	-0.783203	-0.792969	-0.667969	-0.242188	0.650391	2.70508	5.20703	8.12109	10.9863	13.7734	16.6055								185.5	-2.65234	-2.52734	-2.32813	-2.24219	-1.19727	1.25586	5.25781	8.58789	10.8258	11.6211	12.1035	-4.61523
185.6	-0.53125	-0.783203	-0.792969	-0.677734	-0.238281	0.65625	2.69531	5.19727	8.11523	10.9668	13.752	16.5859								185.6	-2.65039	-2.51367	-2.32422	-2.25195	-1.19336	1.25781	5.25977	8.58203	10.818	11.6152	12.1055	-4.60547
185.7	-0.53125	-0.783203	-0.792969	-0.677734	-0.238281	0.654297	2.68555	5.1875	8.0957	10.9473	13.7324	16.5664								185.7	-2.65039	-2.52344	-2.32422	-2.25977	-1.19336	1.24805	5.25977	8.57227	10.8082	11.6055	12.0957	-4.61133
185.8	-0.53125	-0.783203	-0.787109	-0.677734	-0.248047	0.646484	2.67578	5.18359	8.0918	10.9258	13.707	16.5352								185.8	-2.65234	-2.5332	-2.3418	-2.27148	-1.19531	1.23828	5.25	8.5625	10.7887	11.5957	12.0762	-4.62305
185.9	-0.53833	-0.790283	-0.790283	-0.684814	-0.255127	0.643311	2.67578	5.1687	8.0769	10.905	13.6824	16.5085								185.9	-2.64258	-2.51758	-2.32813	-2.26367	-1.19531	1.24609	5.25586	8.56836	10.777	11.5938	12.0742	-4.61719
186	-0.542969	-0.794922	-0.794922	-0.683594	-0.269531	0.628906	2.66602	5.1543	8.0625	10.8848	13.6543	16.4746								186	-2.64063	-2.51367	-2.32422	-2.26172	-1.19336	1.24609	5.25977	8.57227	10.7789	11.5859	12.0664	-4.61328
186.1	-0.546875	-0.794922	-0.794922	-0.689453	-0.269531	0.628906	2.66602	5.14453	8.04297	10.8652	13.6309	16.4551								186.1	-2.63477	-2.51563	-2.32617	-2.25586	-1.19531	1.23828	5.26563	8.56055	10.7653	11.5742	12.0527	-4.61523
186.2	-0.542969	-0.794922	-0.804688	-0.689453	-0.269531	0.619141	2.6543	5.13477	8.0332	10.8535	13.6113	16.4336								186.2	-2.64063	-2.52344	-2.33398	-2.26172	-1.19531	1.23633	5.25977	8.54297	10.7477	11.5566	12.0352	-4.62305
186.3	-0.542969	-0.794922	-0.798828	-0.689453	-0.279297	0.619141	2.6543	5.125	8.01367	10.834	13.5918	16.4043								186.3	-2.64258	-2.53516	-2.32617	-2.26367	-1.20508	1.23633	5.26563	8.54883	10.7438	11.5547	12.0234	-4.63672
186.4	-0.552734	-0.794922	-0.794922	-0.699219	-0.273438	0.607422	2.64453	5.11523	8.01367	10.8145	13.5645	16.375								186.4	-2.64026	-2.53284	-2.31604	-2.26135	-1.20276	1.23865	5.2699	8.54333	10.748	11.5375	12.016	-4.6344
186.5	-0.552734	-0.794922	-0.789063	-0.699219	-0.275391	0.607422	2.64063	5.10547	8.00391	10.7949	13.5566	16.3594								186.5	-2.64258	-2.54492	-2.31641	-2.26367	-1.20508	1.24414	5.25586	8.53125	10.7262	11.5313	12.0039	-4.62891
186.6	-0.552734	-0.794922	-0.785156	-0.699219	-0.289063	0.614502	2.64453	5.0957	7.99219	10.7852	13.541	16.3438								186.6	-2.64063	-2.54297	-2.31445	-2.26172	-1.20313	1.23828	5.25781	8.5332	10.7281	11.5254	12.0059	-4.63477
186.7	-0.551514	-0.800781	-0.796875	-0.705078	-0.294922	0.603516	2.62305	5.08594	7.9668	10.7637	13.5156	16.3184								186.7	-2.63281	-2.52734	-2.30664	-2.26367	-1.19531	1.25586	5.25586	8.54102	10.7262	11.5332	12.0039	-4.62695
186.8	-0.557861	-0.808594	-0.804688	-0.708984	-0.292969	0.599609	2.62109	5.08594	7.94336	10.7383	13.502	16.2949								186.8	-2.63281	-2.52539	-2.30664	-2.26367	-1.1875	1.25391	5.25586	8.5387	10.7262	11.5234	11.9941	-4.61755
186.9	-0.5625	-0.804688	-0.814453	-0.708984	-0.298828	0.599609	2.61523	5.07422	7.92383	10.7148	13.4805	16.2734								186.9	-2.64063	-2.5332	-2.31445	-2.26172	-1.19336	1.24805	5.24805	8.52344	10.7086	11.5059	11.9844	-4.62305
187	-0.5625	-0.804688	-0.808594	-0.708984	-0.298828	0.589844	2.60547	5.06445	7.91406	10.7012	13.4609	16.2539								187	-2.63477	-2.52734	-2.30859	-2.26367	-1.19727	1.24609	5.24573	8.51172	10.7145	11.4941	11.9746	-4.63477
187.1	-0.5625	-0.814453	-0.804688	-0.712891	-0.298828	0.589844	2.5957	5.05469	7.90234	10.6836	13.4414	16.2246								187.1	-2.63086	-2.52344	-2.30469	-2.27148	-1.19336	1.23633	5.25	8.51172	10.7086	11.4863	11.9648	-4.63281
187.2	-0.572266	-0.814453	-0.804688	-0.708984	-0.308594	0.589844	2.60156	5.04492	7.89844	10.6738	13.4219	16.2051								187.2	-2.64063	-2.54297	-2.31445	-2.27344	-1.19531	1.22656	5.24023	8.49414	10.6989	11.4766	11.9453	-4.64258
187.3	-0.565186	-0.814453	-0.804688	-0.708984	-0.318359	0.580078	2.58984	5.03516	7.89258	10.6543	13.4004	16.168								187.3	-2.65039	-2.55273	-2.32422	-2.28125	-1.21289	1.22461	5.22852	8.47461	10.6774	11.457	11.9258	-4.6543
187.4	-0.560547	-0.804688	-0.798828	-0.714844	-0.318359	0.585938	2.58008	5.02539	7.88281	10.6445	13.3906	16.1445								187.4	-2.65039	-2.55273	-2.32422	-2.27148	-1.21289	1.22656	5.23047	8.46484	10.6676	11.4453	11.916	-4.65234
187.5	-0.560547	-0.804688	-0.794922	-0.71875	-0.318359	0.589844	2.57422	5.01563	7.86328	10.625	13.3711	16.1152								187.5	-2.64258	-2.54492	-2.31641	-2.27344	-1.20508	1.23438	5.22852	8.46289	10.6735	11.4434	11.9141	-4.64453
187.6	-0.560547	-0.804688	-0.794922	-0.71875	-0.318359	0.580078	2.57422	5.00586	7.85352	10.6035	13.3457	16.084								187.6	-2.65039	-2.54492	-2.32422	-2.27344	-1.21326	1.23438	5.22852	8.45508	10.6676	11.4355	11.8965	-4.66211
187.7	-0.554688	-0.804688	-0.794922	-0.71875	-0.3125	0.580078	2.56445	5	7.83398	10.5938	13.3223	16.0645								187.7	-2.65234	-2.54492	-2.32617	-2.27344	-1.21289	1.22461	5.21875	8.44141	10.6637	11.4238	11.8848	-4.66406
187.8	-0.566406	-0.810547	-0.800781	-0.724609	-0.320313	0.580078	2.55859	4.98828	7.82227	10.5684	13.2949	16.0391								187.8	-2.66016	-2.5625	-2.33398	-2.28125	-1.2207	1.2168	5.21094	8.42383	10.6481	11.4063	11.8672	-4.66406
187.9	-0.570313	-0.824219	-0.810547	-0.728516	-0.333984	0.570313	2.55469	4.97461	7.8125	10.5547	13.2813	16.0137								187.9	-2.65234	-2.55469	-2.32617	-2.27344	-1.21289	1.21484	5.20898	8.43164	10.6559	11.4219	11.8633	-4.6543
188	-0.560547	-0.814453	-0.796875	-0.71875	-0.320313	0.580078	2.55469	4.97461	7.8125	10.5449	13.2715	15.998								188	-2.64258	-2.54688	-2.31836	-2.26563	-1.2168	1.22266	5.19922	8.42188	10.6461	11.4141	11.8438	-4.6543
188.1	-0.576172	-0.824219	-0.8125	-0.734375	-0.345703	0.554688	2.53906	4.94922	7.78711	10.5195	13.2363	15.959								188.1	-2.64221	-2.54456	-2.31604	-2.26331	-1.21448	1.22498	5.19958	8.41248	10.6367	11.4047	11.8441	-4.64612
188.2	-0.580078	-0.814453	-0.816406	-0.738281	-0.349609	0.541016	2.52539	4.93555	7.76367	10.5039	13.2129	15.9258								188.2	-2.63672	-2.54688	-2.31836	-2.27539	-1.2168	1.22266	5.19727	8.41797	10.6422	11.4102	11.8223	-4.64648
188.3	-0.589844	-0.824219	-0.816406	-0.744141	-0.355469	0.541016	2.52148	4.92578	7.76099	10.4844	13.2012	15.9043								188.3	-2.64258	-2.55469	-2.32617	-2.2832	-1.2168	1.21484	5.18945	8.41211	10.6266	11.3945	11.8047	-4.6543
188.4	-0.580078	-0.814453	-0.800781	-0.732422	-0.349609	0.550781	2.53516	4.92578	7.76563	10.4844	13.1914	15.8945								188.4	-2.65234	-2.55664	-2.31836	-2.27539	-1.2168	1.21289	5.1875	8.40039	10.6149	11.3828	11.8027	-4.66602
188.5	-0.589844	-0.817139	-0.806641	-0.738281	-0.369141	0.53125	2.51563	4.91016	7.73438	10.4551	13.1621	15.8652								188.5	-2.64258	-2.54492	-2.31641	-2.26367	-1.20508	1.22461	5.19531	8.39258	10.6266	11.3945	11.8047	-4.6543
188.6	-0.589844	-0.8125	-0.806641	-0.738281	-0.369141	0.53125	2.50586	4.9043	7.72461	10.4355	13.1426	15.8457								188.6	-2.65039	-2.55273	-2.32422	-2.28125	-1.21289	1.2168	5.18945	8.38477	10.6071	11.377	11.7848	-4.66211
188.7	-0.580078	-0.802734	-0.796875	-0.728516	-0.353516	0.541016	2.50977	4.9043	7.71484	10.4355	13.1426	15.834								188.7	-2.64258	-2.55469	-2.31641	-2.25586	-1.19727	1.22461	5.19727	8.38281	10.6051	11.3848	11.7949	-4.66406
188.8	-0.580078	-0.8125	-0.806641	-0.728516	-0.349609	0.535156	2.51367	4.89453	7.70508	10.4141	13.1152	15.8145								188.8	-2.63477	-2.55469	-2.31641	-2.26367	-1.19531	1.22424	5.19531	8.38281	10.6051	11.373	11.7852	-4.66406
188.9	-0.580078	-0.8125	-0.806641	-0.738281	-0.359375	0.539063	2.50391	4.88477	7.69531	10.3945	13.0918	15.7949								188.9	-2.63086	-2.55273	-2.31445	-2.25391	-1.19336	1.22852	5.19922	8.37305	10.5973	11.375	11.7773	-4.66211
189	-0.585938	-0.818359	-0.806641	-0.738281	-0.375	0.523438	2.49805	4.85938	7.67969	10.3789	13.0664	15.7695								189	-2.625	-2.54688	-2.30859	-2.24609	-1.19727	1.23438	5.20508	8.37891	10.611	11.3711	11.7637	-4.6582
189.1	-0.589844	-0.822266	-0.806641	-0.738281	-0.378906	0.519531	2.48438	4.8457	7.66992	10.3625	13.043	15.7441								189.1	-2.62109	-2.54297	-2.30469	-2.24219	-1.19336	1.23828	5.2168	8.37305	10.6071	11.3828	11.7578	-4.65234
189.2	-0.583984	-0.822266	-0.799561	-0.738281	-0.378906	0.515625	2.47461	4.8418	7.6543	10.3574	13.0215	15.7246								189.2	-2.62305	-2.54492	-2.28906	-2.24414	-1.1875	1.23633	5.20703	8.36133	10.6051	11.373	11.7461	-4.6543
189.3	-0.580078	-0.816406	-0.794922	-0.738281	-0.378906	0.519531	2.46484	4.8457	7.63477	10.3359	13.002	15.7051								189.3	-2.62305	-2.54492	-2.28711	-2.24414	-1.19336	1.24414	5.2168	8.35938	10.5953	11.3633	11.7363	-4.6543
189.4	-0.580078	-0.822266	-0.794922	-0.748047	-0.388672	0.519531	2.46094	4.82422	7.63086	10.3164	12.9824	15.6758								189.4	-2.62305	-2.54333	-2.29492	-2.25195	-1.19531	1.22852	5.19922	8.34375	10.5778	11.3457	11.7188	-4.66406
189.5	-0.580078	-0.822266	-0.794922	-0.748047	-0.388672	0.509766	2.45898	4.83008	7.625	10.3066	12.9629	15.6484								189.5	-2.62109	-2.5426	-2.28711	-2.24414	-1.19531	1.24414	5.20508	8.35156	10.5758	11.3535	11.7148	-4.6543
189.6	-0.570313	-0.822266	-0.794922	-0.732422	-0.378906	0.519531	2.45508	4.82422	7.61523	10.3066	12.957	15.6348								189.6	-2.63086	-2.5625	-2.30469	-2.25195	-1.19336	1.23047	5.19922	8.33398	10.5676	11.3359	11.6973	-4.66211
189.7	-0.570313	-0.816406	-0.794922	-0.728516	-0.378906	0.519531	2.45117	4.81445	7.60352	10.2871	12.9375	15.6152								189.7	-2.63086	-2.5625	-2.30469	-2.25391	-1.18555	1.23633	5.19922	8.3418	10.5699	11.3262	11.6875	-4.66602
189.8	-0.585938	-0.828125	-0.810547	-0.744141	-0.394531	0.5	2.42969	4.78906	7.57813	10.2598	12.9063	15.5801								189.8	-2.63281	-2.55505	-2.30664	-2.25391	-1.19336	1.23633	5.1875	8.3418	10.5563	11.3145	11.6758	-4.66602
189.9	-0.580078	-0.822266	-0.798828	-0.738281	-0.398438	0.509766	2.43555	4.79224	7.57031	10.2461	12.8926	15.5547								189.9	-2.63281	-2.56213	-2.30664	-2.25391	-1.20508	1.21875	5.1875	8.33984	10.5543	11.3145	11.666	-4.66602
190	-0.580078	-0.837891	-0.800781	-0.744141	-0.404297	0.494141	2.41797	4.78125	7.55859	10.2305	12.8672	15.5293								190	-2.63086	-2.5531	-2.30469	-2.24414	-1.20313	1.21875	5.1875	8.33398	10.5582	11.3047	11.6582	-4.66406
190.1	-0.585938	-0.835938	-0.804688	-0.759766	-0.408203	0.480469	2.4043	4.76563	7.54492	10.2168	12.8418	15.4961								190.1	-2.63281	-2.55273	-2.30664	-2.25391	-1.20508	1.2168	5.1875	8.33203	10.5465	11.3027	11.6465	-4.67578
190.2	-0.589844	-0.832031	-0.804688	-0.759766	-0.408203	0.480469	2.4043	4.76172	7.52539	10.1973	12.8223	15.4746								190.2	-2.63245	-2.56409	-2.30627	-2.26135	-1.20471	1.2074	5.1781	8.32263	10.5371	11.2933	11.6371	-4.67542
190.3	-0.595703	-0.837891	-0.810547	-0.765625	-0.417969	0.480469	2.38867	4.74414	7.51367	10.1777	12.7969	15.459								190.3	-2.63477	-2.56641	-2.30859	-2.26563	-1.19922	1.20508	5.16797	8.32031	10.525	11.291	11.623	-4.66992
190.4	-0.599609	-0.851563	-0.814453	-0.769531	-0.417969	0.470703	2.375	4.73633	7.50391	10.1563	12.7734	15.4355								190.4	-2.61523	-2.55664	-2.30859	-2.25586	-1.19531	1.21484	5.17578	8.32617	10.5328	11.291	11.623	-4.66797
190.5	-0.606689	-0.848877	-0.825439	-0.776611	-0.425049	0.463623	2.35815	4.72534	7.47729	10.1394	12.7449	15.4089								190.5	-2.62305	-2.56445	-2.31641	-2.26367	-1.20508	1.20703	5.16797	8.31055	10.5172	11.2656	11.6055	-4.67578
190.6	-0.601563	-0.853516	-0.826172	-0.78125	-0.423828	0.458984	2.35352	4.70508	7.45313	10.125	12.7305	15.3789								190.6	-2.61328	-2.55469	-2.30664	-2.24609	-1.19531	1.21484	5.16797	8.32813	10.5348	11.2637	11.6055	-4.66602
190.7	-0.601563	-0.853516	-0.826172	-0.78125	-0.431641	0.453125	2.34375	4.69531	7.44336	10.1055	12.7109	15.3594								190.7	-2.62109	-2.57227	-2.31445	-2.25195	-1.19531	1.20898	5.16016	8.3125	10.5192	11.2637	11.5879	-4.67383
190.8	-0.591797	-0.849609	-0.816406	-0.771484	-0.421875	0.466797	2.35938	4.70508	7.4375	10.1113	12.707	15.3477								190.8	-2.62305	-2.56445	-2.31641	-2.25391	-1.19531	1.20703	5.16602	8.31018	10.5055	11.2441	11.5762	-4.67578
190.9	-0.601563	-0.863281	-0.826172	-0.78125	-0.431641	0.457031	2.34375	4.68555	7.42188	10.084	12.6816	15.3047								190.9	-2.61328	-2.58167	-2.31445	-2.25195	-1.21094	1.20898	5.1582	8.31445	10.4977	11.2363	11.5684	-4.67383
191	-0.607422	-0.863281	-0.826172	-0.78125	-0.425781	0.447266	2.33398	4.67969	7.41211	10.0645	12.6602	15.2852								191	-2.62109	-2.59375	-2.32422	-2.26172	-1.21484	1.19922	5.14844	8.29492	10.4879	11.2148	11.5488	-4.69336
191.1	-0.617188	-0.863281	-0.841797	-0.796875	-0.433594	0.438721	2.32813	4.66797	7.40234	10.0391	12.6348	15.248								191.1	-2.62305	-2.5863	-2.31677	-2.26367	-1.22266	1.20508	5.14648	8.30078	10.4762	11.2031	11.5352	-4.69531
191.2	-0.621094	-0.863281	-0.839844	-0.800781	-0.451172	0.439453	2.3125	4.6543	7.38281	10.0254	12.6113	15.2188								191.2	-2.62305	-2.57422	-2.31445	-2.25391	-1.21484	1.20508	5.16565	8.30273	10.4762	11.2031	11.5352	-4.68555
191.3	-0.621094	-0.863281	-0.835938	-0.800781	-0.451172	0.439453	2.3125	4.6543	7.37305	10.0059	12.6016	15.2012								191.3	-2.63086	-2.58203	-2.32227	-2.26172	-1.22266	1.19727	5.15039	8.28516	10.4684	11.1953	11.5078	-4.69531
191.4	-0.621094	-0.863281	-0.835938	-0.800781	-0.445313	0.429688	2.30273	4.64453	7.35938	9.98438	12.5801	15.1895								191.4	-2.63281	-2.58398	-2.32422	-2.26367	-1.22461	1.19531	5.13867	8.27344	10.4489	11.1738	11.4961	-4.69531
191.5	-0.621094	-0.869141	-0.835938	-0.800781	-0.451172	0.429688	2.29297	4.63477	7.35156	9.97461	12.5605	15.1543								191.5	-2.64063	-2.5918	-2.33203	-2.27148	-1.24219	1.1875	5.13086	8.27344	10.4371	11.1563	11.4863	-4.70313
191.6	-0.626953	-0.888672	-0.841797	-0.806641	-0.457031	0.414063	2.2832	4.61914	7.33594	9.94922	12.5352	15.1348								191.6	-2.64258	-2.59375	-2.33398	-2.2832	-1.24414	1.17578	5.12891	8.26172	10.4274	11.1445	11.4766	-4.70508
191.7	-0.611328	-0.882813	-0.835938	-0.800781	-0.451172	0.419922	2.29297	4.62109	7.33203	9.93555	12.5215	15.125								191.7	-2.65039	-2.60156	-2.34375	-2.28125	-1.24219	1.17773	5.13867	8.25391	10.4196	11.1367	11.4688	-4.70313
191.8	-0.617188	-0.882813	-0.841797	-0.806641	-0.466797	0.414063	2.27734	4.60938	7.32349	9.91016	12.4941	15.0996								191.8	-2.65234	-2.60352	-2.33789	-2.2738	-1.24609	1.18359	5.13867	8.24219	10.4078	11.125	11.4492	-4.70508
191.9	-0.621094	-0.882813	-0.855469	-0.810547	-0.464844	0.410156	2.26367	4.5957	7.31445	9.89453	12.4805	15.0742								191.9	-2.66174	-2.61292	-2.34534	-2.28088	-1.24377	1.17615	5.11951	8.2406	10.3867	11.1156	11.4261	-4.71448
192	-0.621094	-0.882813	-0.855469	-0.810547	-0.460938	0.40625	2.25391	4.58398	7.30469	9.86914	12.4609	15.0547								192	-2.66211	-2.61328	-2.3457	-2.28125	-1.25391	1.18359	5.11914	8.23242	10.3766	11.0938	11.416	-4.71484
192.1	-0.611328	-0.878906	-0.851563	-0.806641	-0.457031	0.414063	2.26489	4.57813	7.29883	9.85938	12.4453	15.0234								192.1	-2.66406	-2.625	-2.34766	-2.29297	-1.25586	1.16602	5.10938	8.23047	10.3746	11.0918	11.4043	-4.72656
192.2	-0.617188	-0.888672	-0.849609	-0.810547	-0.460938	0.410156	2.25586	4.56445	7.28516	9.83594	12.4219	15.0059								192.2	-2.66211	-2.62305	-2.3457	-2.30078	-1.25391	1.17383	5.11719	8.23047	10.3668	11.084	11.3965	-4.72461
192.3	-0.626953	-0.892578	-0.851563	-0.816406	-0.466797	0.394531	2.23828	4.55469	7.26758	9.82031	12.3945	14.9785								192.3	-2.67383	-2.625	-2.35742	-2.30273	-1.24805	1.17383	5.11719	8.2207	10.3551	11.0723	11.375	-4.71716
192.4	-0.630859	-0.892578	-0.855469	-0.810547	-0.470703	0.390625	2.23438	4.54492	7.25391	9.79492	12.3711	14.9551								192.4	-2.67383	-2.625	-2.35742	-2.29492	-1.26367	1.17383	5.11719	8.22852	10.3453	11.0625	11.375	-4.71484
192.5	-0.615234	-0.882813	-0.855469	-0.810547	-0.466797	0.396484	2.23438	4.55469	7.25	9.79492	12.3613	14.9453								192.5	-2.67188	-2.61523	-2.35547	-2.29102	-1.25586	1.16602	5.10938	8.22266	10.3375	11.0547	11.375	-4.71289
192.6	-0.611328	-0.882813	-0.855469	-0.800781	-0.480469	0.394531	2.23438	4.53516	7.24414	9.78125	12.3418	14.9258								192.6	-2.67383	-2.61523	-2.35742	-2.29297	-1.25586	1.16406	5.10742	8.21094	10.3258	11.043	11.3652	-4.72461
192.7	-0.607422	-0.888672	-0.861328	-0.816406	-0.480469	0.373047	2.22461	4.52539	7.23828	9.76953	12.3145	14.9082								192.7	-2.68359	-2.61523	-2.35742	-2.29297	-1.25586	1.16406	5.10742	8.19922	10.316	11.0332	11.3535	-4.72461
192.8	-0.611328	-0.892578	-0.865234	-0.820313	-0.480469	0.375	2.21484	4.51367	7.22461	9.75586	12.3008	14.8848								192.8	-2.67383	-2.61523	-2.35742	-2.28516	-1.25586	1.16406	5.10742	8.20703	10.316	11.0215	11.3438	-4.72461
192.9	-0.611328	-0.892578	-0.865234	-0.820313	-0.480469	0.369141	2.20508	4.51367	7.21484	9.74609	12.291	14.8652								192.9	-2.67188	-2.61328	-2.35547	-2.29297	-1.26367	1.17383	5.09961	8.19336	10.3063	11.0231	11.3359	-4.72266
193	-0.599609	-0.880859	-0.853516	-0.808594	-0.46875	0.380859	2.2168	4.50586	7.2168	9.73633	12.2832	14.8574								193	-2.67383	-2.625	-2.36719	-2.29492	-1.25781	1.17383	5.09766	8.1875	10.2946	11.0137	11.3242	-4.72656
193.1	-0.615234	-0.886719	-0.853516	-0.808594	-0.474609	0.365234	2.20117	4.49023	7.18945	9.7207	12.2578	14.8262								193.1	-2.67383	-2.63281	-2.36719	-2.29492	-1.25586	1.16406	5.09766	8.17969	10.2848	10.9941	11.3145	-4.72461
193.2	-0.609375	-0.884766	-0.859375	-0.808594	-0.488281	0.361328	2.19336	4.49219	7.18164	9.70703	12.2324	14.8066								193.2	-2.66211	-2.62305	-2.35547	-2.29297	-1.24414	1.17578	5.09961	8.18164	10.2965	10.9961	11.3164	-4.71289
193.3	-0.615234	-0.886719	-0.869141	-0.830078	-0.494141	0.345703	2.18164	4.48047	7.16992	9.69141	12.207	14.7813								193.3	-2.67969	-2.63086	-2.36328	-2.30078	-1.25195	1.17578	5.0918	8.17188	10.2789	10.9785	11.2988	-4.73242
193.4	-0.615234	-0.880859	-0.863281	-0.822266	-0.488281	0.351563	2.1875	4.48242	7.15625	9.67773	12.1934	14.7676								193.4	-2.68945	-2.63281	-2.37305	-2.31055	-1.25391	1.16797	5.07227	8.16406	10.2594	10.9668	11.2793	-4.74219
193.5	-0.619141	-0.892578	-0.873047	-0.828125	-0.498047	0.351563	2.18359	4.47656	7.14648	9.66797	12.1738	14.7539								193.5	-2.69141	-2.64063	-2.38281	-2.32031	-1.26172	1.14844	5.0625	8.14453	10.2321	10.9473	11.2578	-4.75195
193.6	-0.619141	-0.892578	-0.867188	-0.828125	-0.490967	0.341797	2.17578	4.4668	7.14648	9.66406	12.1543	14.7363								193.6	-2.68164	-2.63281	-2.38477	-2.30469	-1.25391	1.15625	5.0625	8.15039	10.2281	10.9355	11.2656	-4.73633
193.7	-0.619141	-0.886719	-0.863281	-0.821045	-0.486328	0.347656	2.17578	4.45508	7.12695	9.6582	12.123	14.7168								193.7	-2.68945	-2.65039	-2.39258	-2.31055	-1.26172	1.14844	5.05273	8.14453	10.2106	10.918	11.248	-4.75195
193.8	-0.626221	-0.899658	-0.88208	-0.830566	-0.503174	0.334717	2.15894	4.43823	7.10815	9.6394	12.0964	14.6902								193.8	-2.68164	-2.65039	-2.38477	-2.3125	-1.25391	1.15625	5.06836	8.14258	10.2067	10.916	11.2461	-4.74414
193.9	-0.630859	-0.904297	-0.886719	-0.839844	-0.507813	0.324219	2.1543	4.42383	7.09375	9.61523	12.0723	14.6719								193.9	-2.68164	-2.64453	-2.39453	-2.3125	-1.26563	1.15625	5.06055	8.14258	10.1969	10.8965	11.2266	-4.74414
194	-0.630859	-0.904297	-0.886719	-0.839844	-0.507813	0.320313	2.15039	4.41406	7.08398	9.60547	12.0508	14.6543								194	-2.69104	-2.65198	-2.40393	-2.3219	-1.27502	1.14685	5.05115	8.12146	10.1777	10.8773	11.2172	-4.76331
194.1	-0.611328	-0.894531	-0.876953	-0.830078	-0.507813	0.326172	2.1543	4.42383	7.08984	9.60547	12.0508	14.6445								194.1	-2.70313	-2.6543	-2.40625	-2.31641	-1.27734	1.15393	5.03711	8.10938	10.1754	10.8652	11.2051	-4.76563
194.2	-0.611328	-0.910156	-0.876953	-0.845703	-0.513672	0.314453	2.13867	4.41406	7.07813	9.58984	12.0156	14.6289								194.2	-2.70117	-2.65234	-2.4043	-2.3125	-1.27539	1.14844	5.03906	8.10156	10.1676	10.8555	11.1973	-4.77344
194.3	-0.617188	-0.914063	-0.876953	-0.849609	-0.517578	0.310547	2.125	4.4043	7.05469	9.56641	11.9922	14.6055								194.3	-2.71094	-2.66211	-2.41406	-2.33203	-1.29492	1.13867	5.01953	8.08203	10.1481	10.8438	11.1777	-4.77539
194.4	-0.615234	-0.914063	-0.876953	-0.849609	-0.511719	0.310547	2.125	4.39453	7.05469	9.55078	11.9824	14.5859								194.4	-2.70313	-2.66211	-2.41602	-2.31641	-1.28711	1.14648	5.02734	8.09924	10.1461	10.8438	11.1758	-4.76563
194.5	-0.611328	-0.914063	-0.876953	-0.849609	-0.507813	0.306641	2.13086	4.39453	7.04492	9.54492	11.9609	14.5762								194.5	-2.70313	-2.66406	-2.41602	-2.32422	-1.28711	1.13672	5.01758	8.0918	10.1364	10.834	11.1543	-4.76563
194.6	-0.617188	-0.919922	-0.882813	-0.848389	-0.513672	0.304688	2.11914	4.37891	7.02734	9.5293	11.9355	14.5332								194.6	-2.71094	-2.66406	-2.42383	-2.33203	-1.29529	1.13672	5	8.08398	10.1285	10.8164	11.1465	-4.7832
194.7	-0.621094	-0.933594	-0.886719	-0.847656	-0.523438	0.300781	2.11523	4.37231	7.00391	9.50586	11.9121	14.5215								194.7	-2.71289	-2.66211	-2.42383	-2.33203	-1.29297	1.12891	5	8.08203	10.1188	10.8066	11.1367	-4.7832
194.8	-0.621094	-0.927734	-0.886719	-0.847656	-0.525391	0.300781	2.10547	4.37695	7.00391	9.49609	11.8926	14.5059								194.8	-2.72852	-2.67188	-2.43359	-2.3418	-1.30273	1.11914	4.99023	8.06445	10.0992	10.7871	11.1172	-4.79297
194.9	-0.621094	-0.923828	-0.886719	-0.847656	-0.529297	0.289063	2.10547	4.36523	6.99414	9.48633	11.8887	14.4863								194.9	-2.72266	-2.65625	-2.42578	-2.34375	-1.29492	1.12695	5.00586	8.08008	10.1071	10.7852	11.1152	-4.78516
195	-0.621094	-0.914063	-0.886719	-0.847656	-0.523438	0.289063	2.10547	4.35547	6.98438	9.47461	11.8711	14.4648								195	-2.73047	-2.67188	-2.44336	-2.35156	-1.29492	1.12695	4.98242	8.06445	10.0992	10.7656	11.1055	-4.79492
195.1	-0.621094	-0.923828	-0.886719	-0.847656	-0.519531	0.294922	2.09961	4.3457	6.97461	9.46094	11.8516	14.4355								195.1	-2.73242	-2.67383	-2.44531	-2.3457	-1.29492	1.11523	4.96875	8.05078	10.0856	10.7539	11.0957	-4.79492
195.2	-0.621094	-0.923828	-0.896484	-0.847656	-0.529297	0.289063	2.10352	4.33594	6.95508	9.45508	11.832	14.416								195.2	-2.72266	-2.67383	-2.43555	-2.34375	-1.29492	1.11719	4.98633	8.06055	10.1031	10.7441	11.1055	-4.78516
195.3	-0.621094	-0.923828	-0.896484	-0.847656	-0.529297	0.289063	2.09375	4.33594	6.94336	9.43555	11.8223	14.3945								195.3	-2.73047	-2.67383	-2.44336	-2.35156	-1.29492	1.11523	4.97266	8.05078	10.0875	10.7266	11.0879	-4.80273
195.4	-0.626953	-0.923828	-0.896484	-0.847656	-0.529297	0.289063	2.08398	4.33203	6.93359	9.41602	11.8066	14.375								195.4	-2.73242	-2.68164	-2.45508	-2.35352	-1.29492	1.11523	4.96875	8.05078	10.0758	10.7148	11.0742	-4.80469
195.5	-0.630859	-0.923828	-0.890625	-0.857422	-0.529297	0.279297	2.08398	4.32617	6.92383	9.40625	11.791	14.3555								195.5	-2.72461	-2.68359	-2.44531	-2.35352	-1.30469	1.12305	4.96875	8.04102	10.066	10.7227	11.0625	-4.80469
195.6	-0.621094	-0.919922	-0.876953	-0.847656	-0.529297	0.279297	2.08984	4.32617	6.92383	9.4043	11.7813	14.3359								195.6	-2.72034	-2.67346	-2.45276	-2.34338	-1.30237	1.11755	4.96912	8.05115	10.0586	10.7172	11.0668	-4.80237
195.7	-0.621094	-0.923828	-0.876953	-0.847656	-0.529297	0.285156	2.09375	4.31641	6.91406	9.39453	11.7715	14.3262								195.7	-2.72266	-2.67383	-2.45508	-2.34375	-1.29688	1.11523	4.95898	8.04102	10.0563	10.7051	11.0625	-4.80469
195.8	-0.626953	-0.929688	-0.882813	-0.853516	-0.529297	0.273438	2.07813	4.29883	6.89844	9.36914	11.7461	14.2988								195.8	-2.72266	-2.67383	-2.45508	-2.34375	-1.30469	1.12305	4.9668	8.04102	10.0465	10.6934	11.0547	-4.80469
195.9	-0.630859	-0.933594	-0.886719	-0.857422	-0.529297	0.269531	2.08008	4.28516	6.88477	9.3457	11.7305	14.2656								195.9	-2.7207	-2.67188	-2.46289	-2.3418	-1.29492	1.11719	4.96289	8.04102	10.0387	10.6855	11.0469	-4.8125
196	-0.636719	-0.943359	-0.886719	-0.857422	-0.529297	0.269531	2.07422	4.29102	6.88086	9.33594	11.7109	14.2461								196	-2.73047	-2.67383	-2.47266	-2.35156	-1.3125	1.10742	4.93945	8.02344	10.0114	10.666	11.0352	-4.8125
196.1	-0.640625	-0.943359	-0.886719	-0.857422	-0.539063	0.269531	2.07422	4.28516	6.875	9.32617	11.7012	14.2207								196.1	-2.73242	-2.67383	-2.4668	-2.34412	-1.31445	1.11328	4.9375	8.02148	9.99573	10.6543	11.0352	-4.81641
196.2	-0.640625	-0.943359	-0.886719	-0.857422	-0.539063	0.269531	2.06445	4.26563	6.85742	9.31445	11.6914	14.1992								196.2	-2.74023	-2.68164	-2.47266	-2.34961	-1.31445	1.10742	4.92969	8.00391	9.98596	10.6367	11.0059	-4.82227
196.3	-0.650391	-0.943359	-0.886719	-0.857422	-0.548828	0.259766	2.06445	4.26563	6.84961	9.29492	11.6719	14.1758								196.3	-2.74219	-2.68359	-2.47461	-2.35156	-1.31445	1.0957	4.92578	8.00195	9.97815	10.625	11.0039	-4.82422
196.4	-0.640625	-0.9375	-0.886719	-0.867188	-0.548828	0.265625	2.06177	4.25586	6.83398	9.28516	11.6465	14.1563								196.4	-2.75391	-2.68359	-2.4668	-2.35156	-1.30664	1.10352	4.92773	8.00195	9.96643	10.623	11.002	-4.82422
196.5	-0.644531	-0.9375	-0.873779	-0.861328	-0.542969	0.275391	2.07227	4.25781	6.83008	9.27148	11.627	14.1504								196.5	-2.75195	-2.68164	-2.46289	-2.34961	-1.30273	1.10742	4.92969	8.00391	9.95862	10.627	10.9961	-4.82617
196.6	-0.640625	-0.933594	-0.865234	-0.857422	-0.539063	0.279297	2.06445	4.25586	6.82422	9.26563	11.6113	14.125								196.6	-2.76172	-2.69141	-2.47266	-2.35156	-1.32227	1.09766	4.91016	7.98438	9.93909	10.6074	10.9766	-4.83398
196.7	-0.646484	-0.939453	-0.878174	-0.857422	-0.554688	0.263672	2.04883	4.25	6.81445	9.23828	11.5918	14.1094								196.7	-2.75391	-2.69531	-2.46484	-2.35156	-1.31445	1.10352	4.91016	8	9.93713	10.6055	10.9746	-4.82617
196.8	-0.650391	-0.953125	-0.879639	-0.857422	-0.558594	0.259766	2.05078	4.23438	6.80469	9.22461	11.5723	14.0859								196.8	-2.74609	-2.69531	-2.46484	-2.34375	-1.30664	1.10547	4.9082	7.99023	9.92737	10.5938	10.9727	-4.82617
196.9	-0.640625	-0.943359	-0.865234	-0.857422	-0.548828	0.275391	2.05469	4.25	6.80273	9.22461	11.5645	14.0762								196.9	-2.75195	-2.69531	-2.46484	-2.34961	-1.3125	1.09766	4.91797	7.98242	9.9176	10.584	10.957	-4.84375
197	-0.640625	-0.943359	-0.872314	-0.857422	-0.558594	0.279297	2.05469	4.24414	6.79297	9.20508	11.5566	14.0547								197	-2.74414	-2.68555	-2.45508	-2.3418	-1.30469	1.11487	4.91797	7.98047	9.91565	10.584	10.9551	-4.82813
197.1	-0.640625	-0.953125	-0.869873	-0.857422	-0.558594	0.269531	2.05078	4.23438	6.7832	9.19531	11.5352	14.0352								197.1	-2.75195	-2.69336	-2.45313	-2.33984	-1.3031	1.10938	4.91016	7.98242	9.9176	10.5762	10.9473	-4.82422
197.2	-0.630859	-0.943359	-0.855469	-0.847656	-0.548828	0.289063	2.05469	4.24023	6.7832	9.20117	11.5371	14.0156								197.2	-2.75391	-2.69531	-2.45508	-2.34375	-1.30273	1.10742	4.89844	7.9707	9.9137	10.5645	10.9453	-4.82617
197.3	-0.630859	-0.933594	-0.855469	-0.847656	-0.542969	0.279297	2.05469	4.23438	6.77344	9.18555	11.5313	14.0156								197.3	-2.75391	-2.69531	-2.44727	-2.3418	-1.30273	1.10742	4.88867	7.9707	9.91565	10.5547	10.9336	-4.82617
197.4	-0.630859	-0.933594	-0.855469	-0.847656	-0.548828	0.279297	2.05469	4.23047	6.76953	9.17383	11.5117	13.9941								197.4	-2.75354	-2.68713	-2.45276	-2.34143	-1.29456	1.10779	4.88904	7.9613	9.90625	10.5453	10.9242	-4.82581
197.5	-0.630859	-0.933594	-0.855469	-0.847656	-0.548828	0.279297	2.04492	4.22461	6.74805	9.1543	11.5	13.9785								197.5	-2.74646	-2.6875	-2.44922	-2.33594	-1.29492	1.10547	4.88477	7.94922	9.89417	10.541	10.9121	-4.82849
197.6	-0.630859	-0.943359	-0.855469	-0.847656	-0.548828	0.279297	2.04492	4.21484	6.73242	9.14453	11.4902	13.9453								197.6	-2.74219	-2.68555	-2.44531	-2.33203	-1.28516	1.10547	4.88867	7.95117	9.88635	10.5332	10.9137	-4.82422
197.7	-0.630859	-0.943359	-0.855469	-0.847656	-0.560547	0.274658	2.04492	4.2207	6.72852	9.125	11.4707	13.9258								197.7	-2.75354	-2.6875	-2.44727	-2.33398	-1.29688	1.10547	4.87695	7.94922	9.87463	10.5313	10.9043	-4.82617
197.8	-0.630859	-0.943359	-0.855469	-0.859375	-0.560547	0.272217	2.03516	4.20898	6.72266	9.10547	11.4609	13.916								197.8	-2.76367	-2.69531	-2.45508	-2.33398	-1.30469	1.0957	4.86133	7.93164	9.86487	10.5137	10.8867	-4.83398
197.9	-0.630859	-0.943359	-0.855469	-0.853516	-0.560547	0.264893	2.03516	4.21094	6.7168	9.09375	11.4414	13.8945								197.9	-2.75623	-2.69727	-2.45703	-2.33398	-1.30664	1.0957	4.86523	7.92969	9.86487	10.502	10.875	-4.83789
198	-0.630859	-0.9375	-0.855469	-0.849609	-0.560547	0.269531	2.03125	4.20313	6.69922	9.08398	11.4316	13.8848								198	-2.74414	-2.67969	-2.44727	-2.33203	-1.28906	1.10547	4.86523	7.92969	9.8551	10.5117	10.875	-4.82617
198.1	-0.630859	-0.933594	-0.855469	-0.859375	-0.554688	0.269531	2.03516	4.19336	6.69336	9.06445	11.4219	13.8652								198.1	-2.75195	-2.68555	-2.4668	-2.35352	-1.30469	1.09375	4.85742	7.91211	9.8551	10.4941	10.8672	-4.83398
198.2	-0.640625	-0.943359	-0.865234	-0.878906	-0.560547	0.259766	2.02539	4.18359	6.67383	9.05078	11.3906	13.8359								198.2	-2.75391	-2.6875	-2.45703	-2.35547	-1.30664	1.09375	4.86328	7.90039	9.84338	10.4902	10.8438	-4.83594
198.3	-0.630859	-0.933594	-0.855469	-0.869141	-0.550781	0.259766	2.03516	4.19067	6.67969	9.05469	11.3965	13.8359								198.3	-2.73438	-2.67578	-2.44531	-2.34375	-1.29688	1.11328	4.86719	7.91211	9.8551	10.5039	10.8555	-4.82617
198.4	-0.640625	-0.955078	-0.865234	-0.878906	-0.570313	0.25	2.01563	4.17578	6.66406	9.03516	11.3809	13.8164								198.4	-2.74023	-2.69336	-2.45313	-2.34375	-1.30273	1.10742	4.84961	7.9043	9.83752	10.4863	10.8379	-4.83984
198.5	-0.630859	-0.945313	-0.855469	-0.869141	-0.554688	0.265625	2.02539	4.18555	6.66211	9.03516	11.3711	13.8047								198.5	-2.74219	-2.68555	-2.44531	-2.34375	-1.29492	1.10547	4.85742	7.90039	9.84534	10.4938	10.8359	-4.82617
198.6	-0.646484	-0.960938	-0.871094	-0.888672	-0.566406	0.253906	2.01563	4.16016	6.63672	9.00781	11.3457	13.7793								198.6	-2.74219	-2.69336	-2.45313	-2.35156	-1.29492	1.09766	4.83984	7.89258	9.82776	10.4883	10.8184	-4.83203
198.7	-0.640625	-0.955078	-0.875	-0.878906	-0.560547	0.259766	2.01367	4.15625	6.63281	9.00391	11.3418	13.7656								198.7	-2.73242	-2.67615	-2.44531	-2.34375	-1.29492	1.10547	4.84766	7.89063	9.82581	10.4863	10.8242	-4.8418
198.8	-0.657471	-0.974609	-0.875	-0.888672	-0.564453	0.240234	1.99805	4.13672	6.61328	8.98438	11.3203	13.7363								198.8	-2.74023	-2.69141	-2.44336	-2.35156	-1.30273	1.09766	4.83008	7.88281	9.81604	10.4785	10.8086	-4.85156
198.9	-0.658203	-0.980469	-0.884766	-0.894531	-0.572266	0.234375	1.98438	4.13086	6.60352	8.96484	11.2949	13.7207								198.9	-2.73242	-2.68359	-2.43555	-2.32617	-1.29492	1.10547	4.8457	7.89063	9.82581	10.4863	10.8066	-4.84375
199	-0.662109	-0.977295	-0.884766	-0.898438	-0.583984	0.230469	1.98438	4.12305	6.58398	8.95508	11.2715	13.6953								199	-2.74023	-2.69141	-2.44336	-2.3418	-1.29492	1.09766	4.83008	7.88281	9.80823	10.4668	10.7871	-4.86133
199.1	-0.662109	-0.972656	-0.884766	-0.898438	-0.580078	0.236328	1.98438	4.12695	6.57422	8.94531	11.2617	13.6855								199.1	-2.74023	-2.69141	-2.44336	-2.3418	-1.29297	1.08789	4.83008	7.87305	9.79846	10.457	10.7773	-4.86133
199.2	-0.655029	-0.972656	-0.884766	-0.908203	-0.580078	0.230469	1.97461	4.11523	6.5625	8.93555	11.2422	13.666								199.2	-2.74219	-2.69336	-2.45508	-2.34375	-1.29492	1.09375	4.81836	7.86914	9.78674	10.4453	10.7754	-4.85547
199.3	-0.640625	-0.962891	-0.875	-0.898438	-0.570313	0.246094	1.98438	4.11523	6.5625	8.93555	11.2402	13.666								199.3	-2.72461	-2.68359	-2.43555	-2.32617	-1.29492	1.10547	4.81836	7.88086	9.79419	10.4551	10.7754	-4.84375
199.4	-0.650391	-0.972656	-0.884766	-0.908203	-0.580078	0.240234	1.96484	4.0957	6.5332	8.9043	11.2109	13.6367								199.4	-2.73206	-2.69299	-2.44495	-2.33362	-1.30432	1.10388	4.80896	7.86365	9.78711	10.4359	10.7562	-4.85315
199.5	-0.650391	-0.972656	-0.878906	-0.908203	-0.572998	0.240234	1.96484	4.08594	6.53052	8.89453	11.2012	13.625								199.5	-2.72461	-2.68555	-2.4375	-2.32617	-1.28906	1.11328	4.81641	7.86719	9.80237	10.4336	10.7539	-4.8457
199.6	-0.640625	-0.962891	-0.875	-0.898438	-0.568359	0.25	1.97461	4.08594	6.53516	8.89453	11.1914	13.625								199.6	-2.73242	-2.69336	-2.44727	-2.33398	-1.29492	1.10547	4.79883	7.85352	9.78674	10.4258	10.7441	-4.86328
199.7	-0.646484	-0.96875	-0.880859	-0.904297	-0.574219	0.234375	1.96484	4.07031	6.51953	8.87891	11.1758	13.5996								199.7	-2.72656	-2.6875	-2.45508	-2.32654	-1.30664	1.10156	4.79297	7.84766	9.78479	10.4141	10.7344	-4.86523
199.8	-0.650391	-0.972656	-0.875	-0.908203	-0.578125	0.230469	1.95508	4.0625	6.50586	8.86523	11.1465	13.5859								199.8	-2.73242	-2.68359	-2.44727	-2.33203	-1.30469	1.10547	4.79688	7.85156	9.77698	10.416	10.7266	-4.85547
199.9	-0.650391	-0.972656	-0.875	-0.912109	-0.578125	0.230469	1.94531	4.05664	6.49414	8.85547	11.1309	13.5664								199.9	-2.73438	-2.6875	-2.45508	-2.33398	-1.30664	1.10352	4.80273	7.84961	9.77502	10.4043	10.7148	-4.86328
200	-0.644531	-0.972656	-0.884766	-0.908203	-0.572266	0.230469	1.93555	4.05664	6.48438	8.84106	11.1113	13.5566								200	-2.73438	-2.68555	-2.44922	-2.33398	-1.30664	1.09375	4.79492	7.83984	9.76526	10.4023	10.7031	-4.875
[truncated: 4 more columns]
