# Supplementary material for: Fibroblastic reticular cells direct the initiation of T cell responses via CD44
Source: Nature. 2026 Jan 21;651(8106):752–62. doi: 10.1038/s41586-025-09988-8 (PMC12999478; doi:10.1038/s41586-025-09988-8)
Supplement: Supplementary file 4 — Source Data Fig. 2 [file 41586_2025_9988_MOESM4_ESM.xlsx]

## Sheet: Figure 2
Fig. 2a
PFU/spleen
	MCMV														∆vCD44BP																				REV
2	6400	4160	3680	4960	6720	11040	6720	8160	3360	2720	7360				1440	1920	2400	3200	4800	1920	5120	5920	4000	2880	4800										4960	3360	2080	4160	7200	5920	11360	7360	7200	5920	11360	7360
4	261120	414720	294400	281600	104960	48640	102400	107520	307200	358400	289280	171520	220160	227840	135680	281600	179200	130560	130560	74240	92160	46080	163840	204800	199680	163840	250880	174080							273920	263680	212480	176640	7680	163840	53760	104960
6	176640	166400	192000	122880	40960	25600	115200	74240	181760	153600	179200	102400	125440		14080	10720	14080	12160	51200	23040	14080	22400	6400	13440	7680	8960	12800	23040	28800						71680	102400	25600	166400	104960	66560	89600	102400	53760	128000
10	12800	12320	5920	6720	2720	1400	920	17280	26880	880	1920	3200	3040		40	240	1440	320	1600	760	720	680	2560	2880	4000	440	720	160	840	480	1640	3360	1320	1360	2400	5920	4080	5120	4000	2400	1920	3680	10240	12160
Fig. 2b (left)					Fig. 2b (right)					Fig. 2c (left)					Fig. 2c (right)	]				Fig. 2d
PFU/spleen					PFU/spleen					PFU/spleen					PFU/spleen					PFU/spleen
REV	-	αCD4	αCD8		REV	-	αCD4	αCD8		WT		Ifng-/-			WT		Ifng-/-			WT		Pfp-/-
38400	64000	79360	51200		92160	10240	5120	92160		MCMV	∆vCD44BP	MCMV	∆vCD44BP		MCMV	∆vCD44BP	MCMV	∆vCD44BP		MCMV	∆vCD44BP	MCMV	∆vCD44BP
122880	56320	69120	66560		35840	17920	7680	148480		76800	6880	71680	25600		160	120	268800	110080		8160	320	48640	28160
112640	53760	87040	40960		110080	15360	51200	102400		25600	3200	120320	64000		2880	120	256000	58880		2080	440	43520	15360
35840	74240	25600	33280		58880	12800	7040	115200		25600	4960	143360	51840		200	80	419840	156160		7840	1440	35840	12800
51200	76800	17920	19200		135680	19200	6400	110080		30080	12800	51200	53760		2080	1600	97280	120320		2680	1040	135680	12800
30720	112640	10880	89600		102400	12160	18560	97280		50560	49920	30080	37120		1440	200	33280	576000			800	84480	120320
166400	158720	145920	94720		53760	12800	58880	76800		24320	34560	48640	22400		160	40	117760	87040				276480	153600
192000	102400	217600	79360		128000	23040	40960	156160		183012	15427	99840	53320		1120	240	153600	163840				327680	245760
135680		97280	128000			28800	48640	135680		173860	5747	56320	28160		4000	40		94720				327680	163840
								102400		183012	6352	69120	66560		7840	720		122880				58880	174080
										94720	3840	67840	43520			120		122880				256000	194560
										56320	16640	28160	33280					245760				276480	71680
										61440		44800						122880
												37760						266240
												21120
												29120
												46080
												189440
