# Supplementary material for: Fibroblastic reticular cells direct the initiation of T cell responses via CD44
Source: Nature. 2026 Jan 21;651(8106):752–62. doi: 10.1038/s41586-025-09988-8 (PMC12999478; doi:10.1038/s41586-025-09988-8)
Supplement: Supplementary file 5 — Source Data Fig. 3 [file 41586_2025_9988_MOESM5_ESM.xlsx]

## Sheet: Figure 3
Fig. 3a				Fig. 3b
Cell numbers				Cell numbers
Naive	MCMV	∆vCD44BP		Naive	MCMV	∆vCD44BP
8710000	12300000	18000000		67900	798000	1270000
9180000	8730000	18400000		98200	621000	933000
7740000	12100000	11800000		3950	724000	453000
6660000	4990000	12000000		5930	228000	631000
9.73276e+06	5050000	14500000		25305.2	440000	711000
6.41127e+06	6020000	10900000		7693.52	327000	531000
	4010000	11800000			282000	794000
	2550000	12800000			288000	542000
	3.30054e+06	1.42899e+07			159086	545875
	158454	6.41035e+06			25035.7	308979
	4.08756e+06	7.18344e+06			186801	236335
	2075060	5.64247e+06			141312	228520
Fig. 3c
Percentages
	MCMV												∆vCD44BP
MPECs	41.4	47.9	36.2	44.9	58.6	51	63.3	66.6	26.1	35	24.2	30.2	27	27.1	34.9	27.1	29.1	27.5	32.3	35	19.1	21.3	15.4	21.5
SLECs	53.9	47.8	58.6	49	36	41.6	31.8	28.6	72.4	62.5	74.1	68	66	68.3	59.6	65.3	58	60.8	55.3	53.7	79.3	77.2	83.3	76.8
Fig. 3d
Cell numbers
	MCMV												∆vCD44BP
MPECs	330000	297000	262000	102000	273000	181000	188000	207000	41521.4	8762.49	45205.9	42676.1	343000	253000	158000	171000	245000	180000	323000	227000	104262	65812.5	36395.6	49131.8
SLECs	430000	297000	424000	112000	144000	129000	83700	70800	75406.7	13919.8	83873.8	72916.8	838000	637000	270000	412000	415000	322000	454000	292000	200336	124518	83426.4	93007.7
Fig. 3e left
Cell numbers
	Naïve								MCMV								vCD44BP
0	23266.5	46487.7	27749.8	31120.5	36600	28300	35220.2	43538.6
2									28481.4	13601.5	9841.32	17355.7	40505.4	35123.4	21953.4	22815.8	44542.1	16351.5	21283	13378.8	24525.4	36099	28175	20041.4
4									350	118	548	59.8	6290	3220	0	5570	0	0	216	134	16300	6960	6380	5360
Fig. 3e right
Cell numbers
	Naïve								MCMV								vCD44BP
0	124088	236249	199000	225000	289714	212193	226416	160758
2									142407	88409.9	56976.1	78889.6	40505.4	35123.4	21953.4	22815.8	275351	76307	86708.5	84497.7	24525.4	36099	28175	20041.4
4									2746.89	1527.54	3057.17	1549.81	23623.9	17305.2	26763.8	28837.4	3097.5	2257.81	2450.02	2075.45	101552	59361.1	53706.2	54979
Fig. 3f				Fig. 3h
Percentages				Mean CD11c staining intensity
Naïve	MCMV	∆vCD44BP		Naïve	MCMV	∆vCD44BP
20.5	27.3	40		34	42	56
25.8	29.4	34.6		34	36	46
23.5	29.3	34.7		31	39	40
29	32.4	31.6		32	44	50
27.3	34.9	36.7		34	40	50
	34.3	43		39	46	48
	37.9	39.2		34	45	51
	38	43.6		36	39	53
				38	41	45
				34	40	46
				35	38	46
				31	39	44
				31	35	42
				33	38	54
				35	38	49
				38	43	50
				33	43	64
				40	43	48
				39	40	45
				38	41	41
				40	41	52
				39	34	53
				39	40	48
				39	42	46
				47	48	46
				32	49	38
				33	37	44
				40	34	40
				44	32	39
				42	37	39
				48	48	40
				47	33	35
				31	33	43
				41	38	41
					34	36
						37
						37
						38
						33
						37
						34
						38
						38
						32
						32
						33
