# Supplementary material for: Fibroblastic reticular cells direct the initiation of T cell responses via CD44
Source: Nature. 2026 Jan 21;651(8106):752–62. doi: 10.1038/s41586-025-09988-8 (PMC12999478; doi:10.1038/s41586-025-09988-8)
Supplement: Supplementary file 6 — Source Data Fig. 4 [file 41586_2025_9988_MOESM6_ESM.xlsx]

## Sheet: Figure 4
Fig. 4c (left)				Fig. 4c (right)				Fig. 4f		Fig. 4h (right)			Fig. 4j (left)				Fig. 4j (right)				Fig. 4k (left)				Fig. 4k (right)				Fig. 4l (left)			Fig. 4l (right)
Percentages				Percentages				Rank weighted co-localisation		Relative MFI			Branch length				Branches per FOV				Distance (um per frame)				Velocity (um/min)				Distances (um per frame)			Velocity (um/min)
FRC	EC	CD45+		FRC	EC	CD45+		vCD44BP/CD44		B6	B6.Cd44-/-		Naïve	MCMV	∆vCD44BP		Naïve	MCMV	∆vCD44BP		Untreated	FRC treated	DC treated		Untreated	FRC treated	DC treated		B6	B6.Cd44-/-		B6	B6.Cd44-/-
53.56	23.18	21.99		55.5	22.2	20.5		0.921505		1	0.640777		47.0234	57.3099	31.3059		509	346	1152		9.67373	12.3291	1.6317		4.46286	5.69274	0.75336		5.99104	2.26803		3.35939	1.27091
				57.7	19.9	20.7		0.93036		0.941441	0.626126		33.7155	30.0223	30.9136		466	319	903		14.6251	1.71133	3.5413		6.75	0.78972	1.63332		4.87142	2.29331		2.72909	1.28694
				50.6	23.2	22.4		0.956984		1	0.491505		24.5088	28.2136	26.5703		592	324	1061		3.17703	7.10395	9.51138		0.86244	3.28062	4.39032		6.07583	3.73575		3.40606	2.09327
				55.9	23.5	18.9		0.858726		1	0.380682		24.1607	23.9867	26.2732		414	351	678		12.0431	2.89604	10.3877		5.5581	1.3374	4.79694		4.58404	3.93883		2.56909	2.20727
				53.9	27.8	16.6		0.917658		1			23.2231	21.7953	25.8837		297	241	600		11.0281	4.79573	12.6692		5.09178	2.21118	5.8425		5.6086	1.21565		3.14424	0.681212
				54.3	23.9	20		0.934778					21.2222	21.2222	25.4818		290	577	612		3.29237	7.37631	15.9475		1.51998	3.4059	7.35528		5.52294	4.95085		3.09636	2.77888
				57.8	21.2	20.9		0.948356					21.1549	20.2213	25.3703		660	481	453		16.1735	15.1053	7.86937		7.46346	6.97092	3.63318		5.23968	2.12906		2.93662	1.19576
				51	22.1	26.8		0.930631					20.7299	20.1193	25.2867		751	682	496		5.61781	9.22382	3.5421		2.59314	4.26138	1.63578		8.189	1.63666		4.59212	0.918182
				53.5	21.6	24.9		0.936409					18.903	18.6684	24.1472		288	516	231		11.3842	4.97102	15.3544		5.25228	2.298	7.09002		13.601	1.56377		7.62333	0.876364
				45.4	26.4	28.2		0.867605					18.1761	16.1799	23.6318		230	651	480		11.3339	12.4454	9.21986		5.22924	5.74122	4.2537		5.891	1.86495		2.56889	1.04303
								0.904967					16.4933	16.0058	23.0395		601	359	829		8.593	10.5089	15.9785		3.96762	4.84746	7.37574		5.615	4.95388		3.15097	2.778
								0.83804					16.2424	15.7155	22.2808		294	384	659		14.92	6.48567	7.14837		6.88698	2.99214	3.29346		7.53	2.68765		4.222	1.34383
								0.817145					16.1568	15.6135	21.1222			295	1112		5.01587	7.63008	5.51308		2.31456	3.52464	2.54484		4.11	7.92111		2.30781	3.96056
								0.935038					15.4068	15.4395	20.5837			487	587		8.63683	9.4932	8.97522		3.97752	4.38396	4.14		9.549	2.35329		5.35784	1.17664
								0.84417					15.0308	15.328	19.9453			223	351		6.98933	7.80862	1.91351		3.22704	3.60402	0.88182		7.86	3.92137		4.40788	1.96069
								0.874577					14.6827	15.0635	19.4741						7.15946	8.39948	8.20479		3.30366	3.87696	2.52126		2.995	2.67311		1.67879	1.33655
								0.955237					14.5943	14.9356	19.2837						8.31313	8.11181	5.14234		3.8376	3.74544	2.37372		8.784	4.32761		4.92419	2.16381
								0.932804					14.5828	14.6501	18.6337						12.4883	12.3776	6.5809		5.76258	5.71212	3.03576		5.031	4.45701		2.82205	2.2285
								0.903095					13.7241	14.5991	18.5827						12.5044	9.79714	9.62897		5.77026	4.52184	4.44174		9.177	5.65601		5.14364	2.828
								0.891981					13.378	14.2904	18.4991						8.26556	18.3606	7.27229		3.81618	8.47266	3.35784		7.568	5.29995		4.24242	2.64998
								0.937238					13.2318	14.2741	17.3684						9.76391	4.19316	10.453		4.50258	1.93578	4.824		5.65358	1.51547		2.82679	0.757737
								0.908157					13.2039	13.826	17.1202						7.69149	10.1074	12.7491		3.55152	4.66728	5.88		4.86339	5.54569		2.43169	2.77284
								0.867766					12.851	13.8145	16.1616						9.37517	4.12133	9.4249		4.3266	1.9011	4.3509		4.32878	8.27077		2.16439	4.13539
								0.891086					12.5193	12.9231	15.9039						3.76543	7.09023	12.7883		1.7376	3.2727	5.90094		13.9811	1.74219		6.99056	0.871092
								0.914557					11.9712	12.5424	15.4279						5.33543	9.83148	8.6941		2.4624	4.5363	4.01574		6.6403	2.90218		3.32015	1.45109
								0.893802					11.7299	12.1222	15.3885						18.7953	5.78726	5.97466		8.67336	2.67096	2.75634		6.92261	6.20332		3.46131	3.10166
								0.893976					11.3933	12.1222	14.9452						12.7311	2.40347	9.75848		5.87334	1.1085	4.5024		13.8837	3.48148		6.94185	1.74074
								0.902243					11.1241	11.8645	14.7385						5.79632	3.5234	7.81615		1.9131	1.62666	3.60912		7.48648	3.51426		3.74324	1.75713
								0.867876					10.8827	11.6904	14.5039						10.0121	5.69942	13.9849		4.6182	2.62848	6.45618		3.1347	8.1982		1.56735	4.0991
								0.912782					10.7154	11.5395	14.3462						9.65067	7.28478	17.0226		4.45332	3.36366	7.86		1.99558	10.3022		0.99779	5.15109
								0.941448					22.5568	30.5982	34.0501						4.78826	11.5276	7.02247		2.20908	5.32626	3.2382		5.64242	3.03345		2.82121	1.51673
								0.947806					20.6924	26.6145	30.1704						5.5634	4.98449	8.1136		2.56608	2.30328	3.74526		9.0064	14.413		4.5032	7.20649
								0.933299					20.2097	25.1473	28.502						15.0159	8.99566	3.76831		6.93228	4.15218	1.7394		6.6657	6.07338		3.33285	3.03669
								0.85947					19.0818	24.5116	28.2837						12.3776	11.224	18.332		5.7132	5.18166	8.46462		3.94004	7.14202		1.97002	3.57101
								0.906424					16.9251	19.8895	27.0184						5.31522	9.17746	7.02247		2.45574	4.23942	3.2382		6.62194	6.8006		3.31097	3.4003
								0.926735					14.8241	19.6693	26.5329						8.26732	5.78778	8.25848		3.81396	2.6739	3.81216		8.60781	4.38221		4.3039	2.19111
								0.832149					14.5366	19.5482	25.152						7.16866	8.44559	3.76831		3.30786	3.8976	1.7394		6.56054	4.52224		3.28027	2.26112
								0.886626					14.2183	19.1328	23.1327						14.0524	11.0647	13.536		6.49026	5.112	6.24786		6.98338	3.15677		3.49169	1.57839
								0.903087					13.9933	17.3242	22.3848						15.1536	5.58731	2.39715		6.99456	2.57736	1.10544		12.9183	7.99169		6.45915	3.99585
								0.881009					12.7096	15.8828	21.626						6.913	5.0011	5.47031		3.19092	2.3085	2.52126		6.13304	7.73903		3.06652	3.86952
								0.927408					12.403	14.5549	19.2001						8.55773	12.1687	11.7983		3.94908	5.61672	5.445		2.63718	2.98526		1.31859	1.49263
								0.925124					12.3241	14.3414	18.8635						5.90263	6.658	5.43124		2.72766	3.06	2.50668		6.86365	8.21066		3.43183	4.10533
								0.858766					11.9991	14.1231	17.9558						8.992	3.514	5.80896		4.14	1.62	2.68062		6.91342			3.45671
								0.909694					11.3559	12.9068	17.6125						7.649	6.369	8.63695		3.54	2.94	3.9891		6.1871			3.09355
								0.912503					11.2981	12.6097	16.6837						3.934	5.744	9.95669		1.8	2.64	4.59528		12.8175			6.40873
								0.906661					11.0962	12.5981	16.1962						14.249	7.97	11.8358		6.6	3.66	5.46366		7.29575			3.64787
								0.886611					10.6712	12.301	16.152						12.299	7.662	8.56203		5.7	3.54	3.95274		9.37816			4.68908
								0.839968					10.6366	11.9318	16.0616						7.342	3.23	15.2122		3.36	1.5	7.02606		10.3517			5.17585
								0.859719					10.1049	11.5558	15.9501						7.843	5.461	10.8231		3.6	2.52	5.00334		5.44693			2.72346
								0.908225					10.077	11.4049	15.7481						12.656	4.091	16.3338		5.82	1.86	7.53906		9.08146			4.54073
								0.903346					9.8866	11.1751	15.6299						8.82	6.397	16.0037		4.08	2.94	7.38666		9.24807			4.62403
								0.921932					9.8356	10.7318	15.6135						13.642	1.122	16.0096		6.3	0.54	7.39074		6.52931			3.26465
								0.802514					9.7683	10.5693	15.2933						8.926	7.528	9.08907		4.14	3.48	4.2		5.54785			2.77392
								0.899171					9.7173	10.3626	15.2491						7.64	5.722	13.304		3.54	2.64	6.12		8.38276			4.19138
								0.867102					9.4712	10.1558	15.0866						8.938	2.012	12.141		4.14	0.9	5.58		1.06187			0.530937
								0.888132					9.2366	9.7126	14.8337						7.934	8.626	9.454		3.66	3.96	4.38		12.3961			6.19806
								0.910243					9.1462	9.376	14.7664						7.735	6.241	9.487		3.54	2.88	4.38		13.9414			6.97072
								0.880716					9.1299	9.202	14.0674						15.454	2.841	10.144		7.14	1.32	4.68		16.0187			8.00933
								0.849745					9.1068	9.1068	14.0654						7.939	1.122			3.66	0.54			9.44304			4.72152
								0.872024					9.0789	9.0279	14.0212						9.912	7.528			4.56	3.48
								0.916966					32.8337	28.3415	38.753						6.052				2.82
								0.889729					24.3117	25.2703	32.7848						7.215				3.3
								0.927318					17.0366	21.7164	32.6963
								0.917717					15.7971	19.2938	30.6077
								0.930944					15.4462	18.6106	21.6539
								0.928601					14.7058	17.6087	19.7991
								0.92601					14.6096	17.1039	19.3905
								0.923405					14.4597	16.3424	18.9703
								0.834603					14.0722	15.4347	18.6895
								0.909533					12.4472	14.7174	17.9327
								0.877442					12.0991	13.826	17.4799
								0.888584					11.7414	13.2481	17.3058
								0.869969					10.9058	13.2433	17.0481
								0.916414					10.7549	12.526	16.9808
								0.90449					10.4068	11.7183	16.8741
								0.899053					10.3116	11.1635	16.8626
								0.897783					10.3068	10.8779	16.8414
								0.888381					9.9981	10.7664	16.677
								0.812307					9.5779	10.6991	16.5164
								0.846525					9.5174	10.351	16.4308
								0.920515					9.1577	10.3347	16.3587
								0.943136					9.1462	9.5827	16.0568
								0.902693					8.9905	9.5106	16.0405
								0.918812					8.9443	9.4596	15.8318
								0.899113					8.9164	9.3481	15.177
								0.932245					8.9116	9.2135	15.1702
								0.901968					8.8327	9.0231	15.1029
								0.906855					8.8212	8.726	15.0703
								0.909139					8.726	8.4452	15.0587
								0.925907					8.7029	8.4173	14.9404
								0.923868					31.6357	24.6203	54.9588
								0.824378					18.9539	22.4943	40.6636
								0.827758					18.8309	20.6395	32.8963
								0.896225					18.6721	19.1837	29.0289
								0.889882					18.6106	18.8356	28.8453
								0.894341					18.4481	18.7193	23.727
								0.933147					18.2462	18.2645	22.2386
								0.903181					17.2895	16.0605	21.8626
								0.913633					17.0597	15.6299	21.8511
								0.873451					15.7712	15.1587	21.0895
								0.879375					15.2654	13.7866	20.3077
								0.936459					13.1087	13.2155	19.2722
								0.894545					12.5539	13.1251	18.9635
								0.942123					12.5308	13.0414	18.1231
								0.900151					12.403	12.777	17.6587
								0.954608					12.0549	12.526	17.4568
								0.893083					11.5164	12.5145	16.4308
								0.893194					11.5048	12.3683	15.1866
								0.89914					10.9058	12.2962	14.7548
								0.897722					9.9587	11.7972	14.4924
								0.796916					9.4943	11.6395	14.4251
								0.876865					9.151	11.6347	14.3693
								0.89338					8.9952	11.0404	14.2693
								0.893599					8.9721	10.9337	14.2626
								0.890789					8.9048	10.6366	13.4289
								0.884964					8.726	10.2837	13.2087
								0.92278					8.6471	10.1096	13.1039
								0.881108					8.5866	9.7683	12.8789
								0.87685					8.3106	9.7404	12.851
								0.925602					8.2106	9.6269	12.7654
								0.875134					25.8299	46.8243	50.7733
								0.942162					25.1568	26.3337	29.2376
								0.903763					24.7087	25.9809	27.3693
								0.906598					21.4914	24.4463	27.2183
								0.920001					19.3558	20.1356	25.4703
								0.931765					19.3136	19.1212	25.0732
								0.922281					18.5106	17.3616	21.5886
								0.907831					18.2876	16.5212	20.4212
								0.872575					17.1386	16.1452	19.8549
								0.92351					15.4347	15.9433	19.4136
								0.898531					15.126	15.3443	19.0886
								0.919727					13.9049	15.3164	18.0184
								0.819356					13.7145	15.2491	17.9443
								0.905767					13.6472	14.1952	17.9443
								0.896466					13.2039	14.0789	16.5606
								0.903484					13.1251	13.4895	16.4818
								0.873672					12.6212	12.7885	16.3934
								0.881094					12.4472	12.7049	16.0126
								0.903414					12.3241	12.5981	15.7529
								0.884618					12.2895	12.3404	15.5414
								0.899437					11.9597	11.5674	15.2491
								0.902715					11.9039	11.2981	14.7664
								0.866482					11.8251	11.1914	14.3366
								0.904185					11.7577	11.0078	13.8077
								0.852527					11.7462	10.901	13.7145
								0.881648					11.7414	10.5135	13.6568
								0.860447					11.2471	10.4693	13.4779
								0.86545					10.8943	9.7962	13.4501
								0.892836					10.7549	9.5501	13.378
								0.868154					10.625	9.4481	13.3106
								0.897373					36.9174	29.9434	32.4992
								0.895695					24.8828	28.6597	25.1242
								0.853724					24.2328	25.7299	19.6693
								0.950287					22.2059	24.6741	19.3857
								0.902338					21.677	23.5318	19.3558
								0.837355					20.3702	22.8492	18.7405
								0.913015					19.4741	21.1211	18.376
								0.888624					16.2962	20.7068	18.2318
								0.81154					15.0703	17.677	17.1155
								0.864584					14.9472	15.8433	16.4376
								0.884748					14.1626	14.8405	16.152
								0.919088					13.6356	14.7847	15.5693
								0.888263					13.0856	14.202	15.3327
								0.870922					12.9462	13.7077	15.2049
								0.940045					12.3846	13.1135	14.8779
								0.897736					12.2731	12.8231	13.9539
								0.901517					11.9155	12.5539	13.8539
								0.906476					11.2356	12.4308	12.1605
								0.882806					11.1751	11.4558	12.1568
								0.944243					11.1077	11.3491	11.8693
								0.892263					11.0173	11.3376	11.7231
								0.92353					10.8337	11.2077	11.6068
								0.914597					10.3	11.1587	11.052
								0.844627					10.126	10.7712	10.6087
								0.773222					10.0933	10.3183	10.4183
								0.830862					9.8751	9.8077	10.3395
								0.718824					9.7568	9.7568	10.1096
								0.842331					9.6289	9.3876	10.077
								0.85931					9.498	9.1904	10.0654
								0.859777					9.2529	9.1625	10.0423
								0.818488					29.0146	49.7983	31.1223
								0.868761					24.5088	38.528	28.4184
								0.851289					21.4751	19.302	23.4271
								0.815467					20.3049	18.5549	22.9981
								0.767569					18.9472	18.0116	21.8558
								0.870223					17.8885	17.3289	21.5308
								0.785348					16.4029	17.0414	20.9828
								0.838443					16.2126	16.1895	20.2703
								0.797937					15.8202	14.9703	19.5135
								0.80957					15.3674	14.0606	19.2001
								0.827856					15.1818	13.7866	19.179
								0.816255					14.9799	13.3827	19.1606
								0.867083					14.3183	13.0693	17.4914
								0.857157					14.1279	13.0251	17.4405
								0.742626					14.0395	12.6606	16.7001
								0.819835					13.7587	12.5029	14.6664
								0.856862					13.5058	12.5029	14.5876
								0.740817					12.6328	12.0664	14.4155
								0.887082					12.4751	12.0501	14.2856
								0.844904					12.2895	12.0385	13.7587
								0.839829					12.127	11.9366	13.5847
								0.872221					11.9991	11.5721	13.5058
								0.647093					11.802	11.2981	13.2712
								0.865609					11.7414	11.2866	13.2386
								0.801507					11.6626	11.275	12.6654
								0.875732					11.3702	11.2145	12.6097
								0.877841					11.2866	11.1077	12.4193
								0.89746					11.2818	11.0452	12.2452
								0.87284					11.1798	10.6808	12.0596
								0.868278					10.9847	10.676	11.8251
								0.746818					26.8049	26.1943	25.2357
								0.872847					24.277	23.527	22.5568
								0.831599					23.9636	22.0741	20.0472
								0.875492					22.376	18.9934	18.1952
								0.862797					15.5789	18.9193	17.2664
								0.883532					15.5116	17.4221	17.2433
								0.625334					15.4674	17.3453	16.3751
								0.760706					14.4203	16.3818	16.3587
								0.861602					14.2462	15.5068	15.876
								0.885756					14.0443	15.4001	15.4231
								0.844854					13.9885	15.2049	15.0145
								0.860679					13.3501	15.0424	14.5549
								0.829764					13.0693	14.3577	14.5481
								0.771312					12.7049	14.3135	13.9885
								0.821413					12.6654	14.1905	13.3385
								0.768946					12.626	14.0837	13.0808
								0.878799					12.5077	13.8145	12.6933
								0.892351					12.2847	13.7866	12.626
								0.815282					12.1895	13.6289	12.0664
								0.857892					11.9828	13.4289	11.2702
								0.855537					11.7346	13.0856	11.1914
								0.863549					11.702	13.0414	10.7664
								0.859022					11.6395	12.8721	10.7549
								0.786573					11.5721	12.4866	10.3904
								0.857327					11.3145	12.2616	10.2279
								0.723846					11.2818	12.0549	10.1443
								0.800641					11.1914	12.0481	9.7731
								0.841023					11.1635	12.0385	9.7289
								0.823506					11.0404	11.9529	9.701
								0.820453					11.0078	11.4722	9.6616
								0.885054					46.0647	47.9175	25.2405
								0.840688					29.2261	33.1281	20.0509
								0.855492					23.3299	31.5078	19.4395
								0.837828					19.2789	31.3453	19.2511
								0.798517					18.7241	27.3645	18.4664
								0.754314					17.0203	24.3232	17.8212
								0.859419					16.3077	23.4087	17.6703
								0.836082					16.1847	23.1415	15.7251
								0.832839					15.4905	21.6886	14.4251
								0.893232					13.7077	20.9481	13.6568
								0.856194					13.5405	19.9962	13.3943
								0.812288					13.4616	19.8337	13.3664
								0.831079					13.4453	18.803	13.0068
								0.835485					13.2645	18.3135	12.6376
								0.873361					13.0924	18.2693	11.7299
								0.78769					13.0798	17.7607	10.6087
								0.782287					12.8048	16.953	9.9587
								0.802622					12.5029	16.7626	9.4712
								0.855907					12.3751	16.6953	9.1299
								0.854807					12.1731	16.5117	9.1231
								0.782467					11.802	16.5029	9.051
								0.87049					11.1914	15.9827	8.9048
								0.880177					10.2674	15.8828	8.7933
								0.838274					9.9818	15.402	8.6866
								0.808391					9.8914	15.1818	8.6702
								0.828057					9.8751	14.8126	8.4799
								0.784307					9.7404	14.7779	8.4799
								0.764166					9.7126	14.7058	8.2943
								0.890861					9.5664	14.4203	8.2943
								0.901199					9.5433	14.2904	8.2385
								0.770989					43.1704	27.3808	25.8857
								0.848377					23.5434	22.5895	21.3914
								0.776682					20.0078	21.7953	18.9539
								0.850985					18.6289	20.3539	18.6847
								0.883315					16.9761	19.3415	17.6587
								0.880842					15.653	19.2789	17.5145
								0.872917					13.9001	17.4452	17.1943
								0.868466					13.378	16.1779	17.1549
								0.831489					13.1924	14.8962	16.4097
								0.854573					13.1924	14.6501	15.502
								0.772682					13.1135	14.5991	15.4443
								0.853198					12.201	14.2741	14.4203
								0.820692					11.8808	14.1857	13.6289
								0.896662					11.6231	13.9885	12.9856
								0.79638					11.2539	13.9443	11.8414
								0.770968					11.001	13.8029	11.6952
								0.863487					10.5414	13.7798	11.5674
								0.858829					10.0376	13.5221	11.4722
								0.841063					9.5106	13.2991	11.1424
								0.818982					9.4943	12.9952	11.0683
								0.871367					9.1904	12.8952	11.001
								0.859609					9.1462	12.677	10.8106
								0.856185					9.0673	12.4866	10.6202
								0.863773					8.826	12.3289	10.5577
								0.846686					8.726	12.0433	10.5298
								0.839945					8.6193	12.0106	10.4904
								0.879034					8.5798	11.9991	10.4183
								0.900252					8.4799	11.976	10.1606
								0.869627					8.3221	11.8645	9.975
								0.846575					8.2664	11.7577	9.975
								0.840226					29.2597	37.5646	26.7376
								0.841589					26.9069	33.4877	26.452
								0.85834					25.7742	27.5895	24.2165
								0.85462					22.0203	26.1712	21.9231
								0.84074					21.4982	24.8732	19.7433
								0.817306					21.4703	23.1164	18.9145
								0.878343					21.0617	20.7482	18.527
								0.830648					19.6924	17.7539	18.0116
								0.837567					16.1289	16.9366	17.8722
								0.839121					15.5626	15.9154	17.4683
								0.879148					14.8241	15.7597	16.902
								0.863169					14.7106	15.328	16.7347
								0.771884					14.7106	15.175	16.7184
								0.877025					14.6664	14.4366	16.6212
								0.867075					14.2856	14.2279	15.7039
								0.870298					14.1279	14.0164	15.402
								0.834297					13.6356	13.9376	15.1539
								0.889458					13.5683	13.1645	14.3972
								0.793354					13.3827	13.1414	14.2578
								0.857031					12.9414	12.4145	14.0395
								0.818706					12.902	12.3962	13.4779
								0.738123					12.3404	12.3568	12.6885
								0.845965					11.8924	11.8845	12.5981
								0.746203					11.8808	11.702	12.301
								0.833607					11.8808	11.326	12.301
								0.81594					11.7068	11.1472	12.0087
								0.862749					11.702	11.0683	11.8298
								0.776481					11.6789	10.0145	11.6068
								0.864622					11.3145	9.6616	11.5952
								0.844235					11.1193	9.6452	11.3423
								0.874777					30.4472	33.8366	32.0001
								0.895239					26.4799	25.2357	24.9549
								0.872749					20.9318	23.9799	20.5327
								0.836896					20.3212	22.5337	18.253
								0.898843					19.9616	20.5463	16.4193
								0.821437					18.8635	18.6289	16.2078
								0.81906					18.7847	18.4386	16.101
								0.819974					17.6308	17.7607	16.0962
								0.755557					17.5914	16.6164	15.9039
								0.799538					17.1155	15.4558	15.7645
								0.832399					16.8462	15.3953	14.8405
								0.85944					13.2087	15.3375	14.4693
								0.833343					13.0462	14.8106	13.0972
								0.814883					12.7606	14.0164	12.9558
								0.770194					12.6606	13.5452	12.9279
								0.837695					12.6491	13.4731	12.9
								0.817886					12.1385	13.1693	12.7327
								0.850051					11.9481	13.002	12.5029
								0.845109					11.6347	12.5587	12.0549
								0.868888					11.0404	12.2616	11.9597
								0.840266					11.0126	12.1731	11.1241
								0.758416					10.5645	11.9597	11.0914
								0.868103					10.4856	11.651	11.0683
								0.855492					9.9029	11.1635	10.9568
								0.864955					9.7404	11.1077	10.8895
								0.801679					9.4202	10.7991	10.5298
								0.820852					9.3876	10.5856	10.4068
								0.864305					9.3597	10.5414	10.3
								0.839287					9.0789	10.3395	10.1722
								0.827169					9.0626	10.2327	10.1164
								0.805437						37.0675	33.5395
								0.815805						34.1656	29.3539
								0.749207						33.8454	23.3414
								0.755882						30.5838	22.4405
								0.838575						24.602	21.7097
								0.870998						23.4482	20.7673
								0.893411						20.9087	20.4443
								0.807						20.4212	20.1751
								0.822795						18.8914	20.0405
								0.778667						18.0299	18.75
								0.88094						15.6135	18.6222
								0.84792						15.3953	18.4876
								0.787288						13.877	18.3808
								0.771487						13.7619	18.0279
								0.822279						13.0693	17.7145
								0.861347						12.8395	17.327
								0.798757						12.4356	17.1386
								0.852693						12.4077	16.6164
								0.867608						12.3799	16.4702
								0.745195						12.3404	16.2914
								0.876807						12.2289	16.1568
								0.878661						11.5395	16.0154
								0.865704						11.3029	16.0106
								0.861761						11.2981	15.7529
								0.860938						11.1914	15.4001
								0.858825						11.1472	15.2423
								0.875893						11.103	15.126
								0.779951						10.9616	14.901
								0.864454						10.7481	14.8962
								0.865555						10.4904	14.8568
								0.843759						27.3924	32.6881
								0.799805						26.7097	32.1443
								0.824614						24.1213	25.8761
								0.897851						19.4462	25.1799
								0.897636						19.3972	25.1636
								0.855892						18.9818	22.1828
								0.818388						16.8626	22.1434
								0.811528						15.2097	19.4299
								0.879769						14.9404	19.2232
								0.8654						14.5318	18.3876
								0.841056						13.7751	17.8606
								0.815306						13.5452	17.6308
								0.853864						13.4548	17.2596
								0.830298						13.1597	16.5443
								0.874933						13.0972	16.5145
								0.828576						13.0135	16.4308
								0.860342						12.8279	16.3866
								0.885673						12.7722	15.3327
								0.864645						12.6491	15.3327
								0.878106						12.3962	15.277
								0.872448						11.6904	15.2328
								0.858923						11.6347	13.6683
								0.85373						11.5952	13.5452
								0.78417						11.4164	13.3385
								0.85573						11.4096	13.2549
								0.844312						10.8106	13.0577
								0.866353						10.7596	12.301
								0.853947						10.5971	12.1385
								0.861063						10.4183	12.0943
								0.871641						10.2721	12.027
								0.841044						30.7722	29.8434
								0.845611						28.2069	22.1549
								0.629495						24.9222	21.2684
								0.787888						20.0751	21.2501
								0.885208						17.9953	20.5973
								0.842929						17.9116	19.1145
								0.820077						17.8722	18.1972
								0.773107						17.0712	18.0857
								0.887601						16.4933	16.5606
								0.818014						16.4097	15.9433
								0.783516						16.3587	15.2953
								0.841199						15.1933	14.9799
								0.813269						14.3693	14.7501
								0.871567						14.1116	14.2645
								0.838812						13.9722	13.6683
								0.865642						13.6635	13.6472
								0.805321						13.2202	13.3712
								0.845219						13.176	12.5145
								0.807286						13.1597	12.1222
								0.81719						13.1481	12.0039
								0.86226						13.0299	11.6116
								0.86861						12.7212	11.3097
								0.832949						12.6702	10.3789
								0.85401						12.3962	10.1096
								0.860747						12.3846	10.0029
								0.852093						11.7856	9.8125
								0.772107						11.5952	9.6616
								0.82183						11.4327	9.6174
								0.778776						11.2308	9.5501
								0.859937						10.8943	9.5385
								0.83975
								0.819789
								0.81906
								0.813243
								0.794497
								0.859255
								0.509604
								0.869433
								0.825017
								0.829103
								0.864288
								0.875418
								0.869352
								0.858863
								0.858632
								0.727711
								0.834085
								0.844023
								0.867352
								0.855264
								0.819739
								0.838928
								0.675411
								0.852394
								0.80616
								0.799068
								0.82171
								0.849355
								0.843747
								0.847859
								0.831435
								0.859219
								0.851599
								0.803661
