# Supplementary material for: Fibroblastic reticular cells direct the initiation of T cell responses via CD44
Source: Nature. 2026 Jan 21;651(8106):752–62. doi: 10.1038/s41586-025-09988-8 (PMC12999478; doi:10.1038/s41586-025-09988-8)
Supplement: Supplementary file 7 — Source Data Fig. 5 [file 41586_2025_9988_MOESM7_ESM.xlsx]

## Sheet: Figure 5
Fig. 5b
PFU/spleen
	MCMV												∆vCD44BP
TC1 → WT	467.95	77.3223	166.341	271.867	173.958	85.9708	999.625	247.542	84.6239	328.151	476.976	875.93	224.032	40	74.6547	40	40	40	74.4597	40	40	209.103	367.392	184.352
TC1 → Cd44-/-	1668.49	3122.79	2388.02	282.726	371.131	167.574	40	40	252.119	192.07	80.5093		768.475	71.5205	300.627	240	40	143.649	40	427.595	78.2196	73.5238	194.615
Fig. 5c
Cell number
	Naïve						MCMV										∆vCD44BP
TC1 → WT	30200	88100	7630	9590	17678.6	18672.8	1520000	1380000	655000	1080000	755000	1030000	829810	921972	838155	244377	2870000	2110000	3920000	6110000	2670000	1120000	872000	1650000	1.17821e+06	1.64391e+06	1.37108e+06	1.19026e+06
TC1 → Cd44-/-	80200	46600	19200	3139.49	11084.2		692000	996000	222000	504000	466000	492000	1.04396e+06	258455	920900	809840	1650000	828000	1060000	761000	1190000	1530000	1.2151e+06	303965	472343	251341
Fig. 5d							Fig. 5e
Mean CD11c staining intensity							PFU/spleen										Fig. 5h					Fig. 5i
TC1 → WT	TC1 → WT	TC1 → WT	TC1 → Cd44-/-	TC1 → Cd44-/-	TC1 → Cd44-/-		gScr → WT		gCd44 → WT		gScr → Cd44-/-						Weight (mg)					Cell numbers
Naïve	MCMV	∆vCD44BP	Naïve	MCMV	∆vCD44BP		MCMV	∆vCD44BP	MCMV	∆vCD44BP	MCMV	∆vCD44BP					Untreated	PBS	hTRAIL-Fc	vCD44BP-Fc		Untreated	PBS	hTRAIL-Fc	vCD44BP-Fc
33.495	32.166	25.6833	27.891	26.1003	26.6031		16621.1	94.6047	10576.7	89.9411	16211.4	23305.8					7.7	20	13.5	10.1		11700000	44600000	22400000	18500000
38.374	29.1731	29.7538	22.298	25.5002	32.4528		14803.2	333.301	11955.4	86.1881	19783.5	16788.5					2.1	15.9	16.3	8.5		13600000	36200000	25200000	15100000
31.169	25.4651	34.8341	22.77	23.3855	30.1618		16285.1	75.0483	3982	265.745	17278.1	22236.8					6.4	18.9	13.5	6.3		15700000	46800000	26500000	18800000
27.76	29.6632	30.2248	22.371	25.0764	24.3757		14018.7	85.6951	4420.07	75.4206	15397.7	25861.7					8.2	20.4	14.7	7.7		14000000	48900000	27900000	18900000
29.737	35	27.1023	23.477	24.8475	24.3461		3846.19	65.3025	60845.1	89.1967	16858.6	27425.1					8.1	19.6	15.1	6.3		18400000	33200000	26200000	20600000
29.059	26.4623	33.167	23.477	28.5856	26.2216		32834.1	289.165	7126.56	86.4036	27119.8	19851.8					1.5	17.9	5	8.6		19000000	37700000	25900000	22900000
30.505	32.7181	30.9221	22.207	33.1648	18.0589		14383	76.8944	23917.8	97.9288	56486.5	12906.4					16.3	11.8	9.8	11		16500000	27400000	29500000	20900000
32.93	31.9184	28.0539	23.336	30.4025	17.7741		15744.2		16558.9	64.1018	16820.1	64828.2					11	15.8	5.7	12.5		17100000	38900000	27700000	22700000
33.899	27.6312	29.0328	25.115	30.8969	18.6586												8.6		15.9	12.5		15200000		46700000	27800000
37.454	28.0884	26.5646	22.445	31.9698	29.8047		Fig. 5f										8.1		13.3	8.4		14800000		36000000	24400000
34.858	31.9904	30.6456	22.606	33.3407	34.695		Cell number										8.2		20.8	17.5		19600000		35800000	26200000
30.74	42.159	31.0608	34.972	23.4192	35.9404		gScr → WT			gCd44 → WT			gScr → Cd44-/-				7.8		15.2	18.8		16000000		51600000	22900000
33.667	39.9295	35.1991	28.112	32.2793	27.5096		Naïve	MCMV	∆vCD44BP	Naïve	MCMV	∆vCD44BP	Naïve	MCMV	∆vCD44BP		9		19.7	13.4		18100000		41600000	40300000
32.897	33.0769	31.5612	24.108	33.8026	24.7516		27008.2	718760	3.06844e+06	3806.66	331327	1.91304e+06	4852.77	316784	628034		10.7		19.5	15.9		12900000		39600000	27600000
30.226	32.3626	28.2205	26.312	31.607	23.6544		23130.3	156924	1.55737e+06	5669.88	484667	1.32239e+06	3781.56	232615	623104		9.5		23.3	21.8				37600000	21600000
34.96	32.8591	36.1759	21.398	28.1965	26.2681		1004	180935	2.75259e+06	2169.08	150126	997603	2828.97	593429	582761		6.4		15.1	13.9				33900000	24400000
37.49	24.5672	32.6555	20.987	36.8392	27.3064		2955.07	463584	2.60524e+06	2178.89	278317	1.73071e+06		386470	846926				18.2	11.4
19.389	29.8103	29.8208	18.778	29.2934	25.9238			487916	1.51767e+06		348666	1.38692e+06		512823	216250				19.7	14.5
23.389	23.7764	30.0274	22.103	30.1686	23.1473			941576	1.45486e+06		349370	1.22806e+06		763207	453798
25.622	31.4204	30.5905	19.868	31.2949	23.7776			434612	1.37789e+06		170637	562936		446034	608998		Fig. 5k					Fig. 5l					Fig. 5m (left)					Fig. 5m (right)
23.054	35.8241	32.0119	20.497	24.9087	21.4049			896480			431252	1.39447e+06		256396	854134		Cell numbers					Cell numbers					Percentages					Cell numbers
23.857	33.6464	28.5367	27.381	23.786	28.2												Untreated	PBS	hTRAIL-Fc	vCD44BP-Fc		Untreated	PBS	hTRAIL-Fc	vCD44BP-Fc		Untreated	PBS	hTRAIL-Fc	vCD44BP-Fc		Untreated	PBS	hTRAIL-Fc	vCD44BP-Fc
28.333	35.0769	32.7982	22.326	29.5866	28.754												850000	3175000	1450000	2300000		205663	749881	275326	379960		0.016	0.83	0.33	0.67		32.906	6224.01	908.576	2545.73
28.333	31.3863	35.0336	24.362	29.8495	28.7417												1450000	3325000	2750000	3250000		326468	676544	528663	679861		0.00677	0.55	0.79	0.7		22.1018	3720.99	4176.44	4759.03
25.986	31.8546	32.9568	22.64	33.5718	33.2813												1075000	2450000	4075000	1350000		251492	542930	816797	280714		0.028	0.79	0.83	0.77		70.4177	4289.15	6779.42	2161.49
25.848	26.8869	33.3382	25.727	35.9796	39.0799												550000	2575000	3100000	1800000		118745	479259	581882	341006		0.076	0.57	0.63	0.51		90.2462	2731.78	3665.86	1739.13
23.795	28.3353	26.0024	25.727	29.9873	27.7696												900000	2575000	2300000	650000		222912	476988	394116	127130		0.075	1.3	1.31	0.51		167.184	6200.84	5162.93	648.364
20.793	28.0586	32.0839	23.623	26.8154	32.3264												1325000	1950000	3525000	1750000		299753	384290	715145	364940		0.081	0.72	0.63	0.51		242.8	2766.89	4505.41	1861.19
25.195	32.3187	30.6857	21.488	29.4144	25.4561												925000	2300000	1950000	450000		155332	510655	380578	99111.6		0.038	0.69	0.78	0.42		59.026	3523.52	2968.51	416.269
23.521	34.1169	26.9785	23.351	26.3208	38.9106												1230000	2970000	2680000	2475000		277536	459340	492532	689102		0.069	0.9	0.77	0.53		191.5	4134.06	3792.49	3652.24
27.33	25.4932	27.3138	19.922	28.2468	24.6764												800000	1700000	3130000	1250000		171430	215363	633938	200760		0.081	0.89	1.4	0.73		138.859	1916.73	8875.12	1465.55
24.867	32.4359	27.5924	22.418	29.0838	31.4639												775000	1480000	2500000	1550000		189832	244820	364140	343852		0.072	1.15	1.45	0.43		136.679	2815.44	5280.03	1478.56
25.042	36.0919	31.113	21.515	29.4496	27.9302													2630000	2430000	775000			513544	355180	142964			0.8	0.9	0.49			4108.36	3196.62	700.525
28.389	24.1038	27.2534	23.165	23.3772	27.3748													2200000		1050000			334701		204863			0.95		0.51			3179.66		1044.8
27.532	25.4538	29.5009	22.565	30.0468	32.4774
23.474	35.4566	34.8602	22.565	26.1825	34.692
22.606	27.3268	28.7983	23.49	27.5404	33.1686
26.306	29.6373	25.8513	25.641	26.8818	31.2355
20.702	21.1689	30.8194	22.312	28.9462	23.7175
21.737	28.0982	24.9485	25.592	28.6273	26.8838
28.705	22.1706	34.1303	15.486	21.3687	26.3528
29.369	22.5175	34.2185	17.382	24.1423	25.5401
26.681	28.1211	28.7382	14.984	24.4418	26.4154
24.947	24.9053	29.4353	18.023	22.5702	25.7517
28.026	26.8956	26.8449	34.999	26.6092	28.2915
23.258	33.1319	32.5459	36.062	32.2994	26.4143
28.396	28.74	34.9534	29.799	20.9373	24.0664
23.98	28.8203	31.6131	36.112	19.9706	26.0106
28.547	33.8338	30.6707	32.846	20.8257	25.0836
20.779	28.631	37.3736	30.119	21.0032	26.6388
23.198	26.9654	25.2695	33.771	32.1883	26.807
27.529	28.3262	36.3362	38.752	26.7805	26.929
31.168	31.1669	25.2619	25.733	28.9514	26.3924
27.797	24.8071	26.9602	22.035	30.7732	26.5333
24.836	27.3104	36.875	26.358	28.7874	26.503
27.601	21.7147	38.0968	25.34	27.3981	19.2955
24.667	24.8521	31.3243	24.378	30.6332
29.671	32.6994	36.3959	24.417	27.5371
24.348	29.1179	44.0277		22.2343
27.238	27.1899	36.0606		25.0773
28.761	32.7618	37.2272		24.8167
21.674	36.615	26.256		24.2861
32.436	27.2991	34.0777		20.7086
27.892	30.9138	28.538		28.5646
27.322	25.5503	27.4006		24.2914
24.328	25.4127			22.3778
27.132	22.8148			30.9991
29.931	26.2834			25.1384
27.365	23.9542			25.7522
27.15	35.625			29.2518
30.475	26.921			27.4536
22.032	25.0536			23.8742
23.395	25.8734			28.6676
22.457	24.7122			25.3532
25.001	36.3796			21.6703
28.844	32.3864			23.33
30.3	27.3692			19.2525
33.429	26.6679			22.2964
21.75	24.7604			23.9318
	24.6528			22.8494
	33.0473
	29.4326
	30.9366
	27.4306
	28.9567
	29.6267
	27.3439
	26.4818
	23.8269
	25.5158
	26.8158
	23.3104
	26.394
	21.9065
	29.7512
	26.9002
	27.9699
