# Supplementary material for: Fibroblastic reticular cells direct the initiation of T cell responses via CD44
Source: Nature. 2026 Jan 21;651(8106):752–62. doi: 10.1038/s41586-025-09988-8 (PMC12999478; doi:10.1038/s41586-025-09988-8)
Supplement: Supplementary file 8 — Source Data Extended Data Fig. 2 [file 41586_2025_9988_MOESM8_ESM.xlsx]

## Sheet: Ext data Figure 2
Ext Data Fig. 2 (left)								Ext Data Fig. 2 (right)
PFU/mL								PFU/mL
Days PI	MCMV			∆vCD44BP				Days PI	MCMV			∆vCD44BP
1	3	1	5	4	1	8		1	6	5	3	3	5	8
2	8	4	8	12	16	28		2	44	8	20	24	8	16
3	512	128	192	384	768	576		3	256	256	448	320	704	448
5	640	1280	640	1344	1536	1792		5	1728	2112	1088	1664	1280	1728
7	2240	2112	1600	2624	2176	2048		7	4864	3072	5888	3328	3584	2048
9	5632	3072	4352	1792	4608	3840		9	7424	11008	6656	5376	7424	6144
