# Supplementary material for: Fibroblastic reticular cells direct the initiation of T cell responses via CD44
Source: Nature. 2026 Jan 21;651(8106):752–62. doi: 10.1038/s41586-025-09988-8 (PMC12999478; doi:10.1038/s41586-025-09988-8)
Supplement: Supplementary file 9 — Source Data Extended Data Fig. 3 [file 41586_2025_9988_MOESM9_ESM.xlsx]

## Sheet: Ext data Figure 3
Ext Data Fig. 3f (left)				Ext Data Fig. 3f (right)				Ext Data Fig. 3g (left)				Ext Data Fig. 3g (right)
Cell numbers				Cell numbers				Cell numbers				Cell numbers
Naïve	MCMV	∆vCD44BP		Naïve	MCMV	∆vCD44BP		Naïve	MCMV	∆vCD44BP		Naïve	MCMV	∆vCD44BP
7280000	12300000	8820000		6.39066e+06	1.35959e+07	1.11804e+07		21800	720000	322000		5623.78	1.15429e+06	736787
10000000	8770000	12900000		7.16237e+06	559010	14735323		24000	94700	476000		5586.65	68758.3	1.2525e+06
6.61795e+06	13900000	13400000		1.0932e+07	2.78032e+06	8.40279e+06		7941.54	610000	478000		13118.4	268023	697431
7.19662e+06	7.58512e+06	9830000		7.23256e+06	12097205	1.14913e+07		13673.6	495308	379000		20974.4	759704	928495
6.39066e+06	1.12086e+07	12900000		3.67817e+06	5.85479e+06	8.43518e+06		5550	406874	443000		9931.06	508196	475744
7.16237e+06	1.54199e+07	1.13189e+07		5.45865e+06	8.52164e+06	7085824		6610	635300	499162		13100.8	712409	386177
1.0932e+07	1.39311e+07	1.24457e+07		3470000	7761414	9837282		5623.78	674265	443068		5550	677571	408247
7.23256e+06	9.50644e+06	1.15679e+07		5080000	238410	8.1797e+06		5586.65	452507	536750		6610	28847.6	478512
		8.03553e+06			1.07817e+07	6440000				311779			451755	490000
		7.7929e+06			6470000	6140000				300806			644000	638000
					6050000	5510000							611000	189000
					8860000								769000
