# Supplementary material for: Fibroblastic reticular cells direct the initiation of T cell responses via CD44
Source: Nature. 2026 Jan 21;651(8106):752–62. doi: 10.1038/s41586-025-09988-8 (PMC12999478; doi:10.1038/s41586-025-09988-8)
Supplement: Supplementary file 10 — Source Data Extended Data Fig. 4 [file 41586_2025_9988_MOESM10_ESM.xlsx]

## Sheet: Ext data Figure 4
Ext Data Fig. 4e (left)				Ext Data Fig. 4e (right)				Ext Data Fig. 4g (left)				Ext Data Fig. 4g (middle)				Ext Data Fig. 4g (right)				Ext Data Fig. 4h
Mean CD11c staining intensity				Mean CD11c staining intensity				Mean Xcr1 staining intensity				Mean Xcr1 staining intensity				Mean Xcr1 staining intensity				Mean 33D1 staining intensity
Naïve	MCMV	∆vCD44BP		MCMV	∆vCD44BP			Naïve	MCMV	∆vCD44BP		Naïve	MCMV	∆vCD44BP		Naïve	MCMV	∆vCD44BP		Naïve	MCMV	∆vCD44BP
27.9742	32.8051	31.5745		490.274	1136.8			240	292	433		55.9054	71.4269	85.3314		50.8891	51.7991	55.7358		25.171	36.275	35.464
28.0798	31.5598	31.3091		613.502	1161.33			230	268	469		59.8809	79.5885	66.25		42.7689	55.5108	52.0025		24.584	35.558	41.958
28.5267	32.7657	32.4725		769.966	824.454			310	276	401		49.7633	78.2592	70.1346		57.5442	61.5701	54.7417		26.954	38.692	37.313
27.4695	30.0904	31.0213		772.453	1034.85			253	379	494		51.2579	67.3204	75.5059		44.6576	61.5575	45.523		27.349	41.061	37.284
27.3951	30.2299	32.9411		857.969	811.118			207	233	617		50.6282	73.0536	78.5008		53.3196	62.5747	44.8277		29.288	37.202	37.284
28.0299	29.0948	31.8042		813.537	638.901			266	282	499		44.7012	69.9684	73.4674		53.9884	54.5251	46.5384		23.295	39.687	36.038
27.2588	31.7581	31.2469		1117.56	727.327			249	265	632		49.5355	72.6234	70.9457		48.7031	66.012	50.0754		25.904	43.288	22.416
27.8785	28.8103	30.7942		1105.13	768.869			459	234	427		45.0036	72.1398	74.219		49.5412	59.4907	47.124		25.221	47.573	20.074
30.2362	28.7337	30.3527		862.08	833.411			373	242	315		55.0543	78.5959	70.5367		50.0084	65.2335	39.9646		27.874	42.148	21.204
27.0816	29.1765	31.6438		625.898	1151.48			367	348	423		50.8258	86.3588	74.6716		47.2571	56.9515	43.1148		25.057	42.148	21.343
28.1687	29.853	30.6517		472.865	813.363			389	379	347		51.6332	68.4881	77.8463		47.1519	60.6421	47.1581		26.085	41.832	31.564
27.6931	30.3179	29.8209		741.234	775.21			389	331	379		52.3778	64.0071	72.8966		44.8585	69.7865	46.9861		28.254	40.453	20.449
27.8825	30.2691	30.7188		737.137	637.168			344	381	433		48.5843	56.5092	77.586		57.06	68.3469	55.7648		29.672	39.316	17.782
27.2076	33.9036	30.9946		1043.43	857.459			321	268	511		47.4658	67.0821	76.2983		56.3946	59.4959	46.1174		15.752	40.638	18.206
27.8499	30.6116	30.7741		1107.37	763.354				284	377		50.8933	64.8527	72.5385		51.6195	52.7598	52.9181		16.67	40.638	49.311
27.0353	31.008	29.5203		729.184	776.833				314	551		45.7123	63.8802	77.1241		43.2893	62.7597	53.0484		14.968	38.967	68.128
27.4677	32.4045	30.2255		818.638	968.05				417	654		51.9874	68.1364	76.7377		44.6991	59.3394	52.0405		14.936	42.96	64.453
27.3639	29.7205	31.0701		656.969	765.636				357	488		48.1409	62.3524	77.6811		46.1435	66.7332	42.0889		15.893	37.271	54.456
33.5791	30.5352	30.0626		1322.47	812.375				329	656		54.6228	70.1669	75.8228		48.8995	64.6784	49.6805		15.087	39.395	73.664
33.3129	30.6887	31.0578		687.523	954.967				318	477		49.1398	56.0658	72.5159		46.0888	63.3541	37.418		16.919	43.256	70.474
30.7909	30.8982	30.6371		885.265	802.941				386	469		51.6706	61.8138	76.7148			61.3247	51.7144		15.192	37.835	45.486
30.2092	29.0678	33.2994		699.58	1301.91				312	475		59.3377	57.9947	73.319			54.6576	56.3104		16.668	34.633	57.068
33.1372	28.9556	30.9916		523.4	813.112				353	533		64.3039	58.6923	72.5781			60.5543	54.4412		15.868	33.437	59.672
31.3526	32.5563	31.5516		389.956	1368.08				321	664		61.928	63.5061	77.4274			68.6721	50.0625		17.533	33.154	54.899
33.0721	31.2981	30.7364			1476.39				225	611		66.5508	57.6347	77.1612			67.0516	57.6023		15.007	32.657	44.7421
31.1332	30.8283	31.628			1163.33				252	641		65.6109	54.4508	71.3923			54.8409	45.8021		14.636	33.44	46.4188
32.2787	29.7513	30.1329							231	513		71.2399	54.1257	75.5722			59.1583	62.5255		17.436	31.413	42.9092
31.2141	32.5065	32.3438							165	446		59.4434	53.8939	75.4028			40.9066	17.9881		15.404	17.677	49.7463
31.373	33.8073	30.3179								320		55.3279	52.2798	81.1817			42.4484	71.6062		16.608	16.306	43.2926
29.7011	30.9212	32.7722								403		57.4096	52.8731	74.056			46.6316	82.3706		15.362	16.276	40.9252
31.2495	31.6575	30.8242								301		58.765	42.0647	61.3036			40.515	62.358		15.916	21.11	55.341
30.8316	32.1322	33.5643										57.8635	53.1185	65.0554			38.7152	74.9831		15.485	21.37	44.8879
32.2806	32.7501	34.1413										57.4883	51.2142	77.7803			38.2667	82.8265		16.165	17.498	47.6689
32.3703	31.5764	33.3166										56.6177	50.7393	61.5939			41.4481	82.2919		18.073	18.563	45.8333
30.622	32.7456	36.8018										55.1695	55.0911	65.5423			49.8577	73.4747		14.987	20.16	52.5003
30.5009	31.3471	32.8241										59.5395	55.4261	63.6274			46.8561	81.5012		27.1294	20.746	50.8167
30.7669	32.5391	36.0645										59.5395	62.8187	59.6726			44.3902	66.6795		26.3509	18.204	68.6209
30.8714	31.5371	30.9671										61.2081	64.1729	58.9539			51.3059	59.3355		26.8038	18.509	73.1831
30.6121	33.6141	32.431										62.1926	68.0245	54.486			43.6643	65.1338		27.1724	20.072	79.4845
30.7385	31.8385	33.1748										52.9041	52.8481	58.8231			42.7479	72.7708		27.4779	24.505	67.6335
30.6748	30.9125	33.7407										53.6887	51.5604	50.2919			44.8175	73.061		27.4102	22.126	62.2006
32.2487	32.8851	34.496										58.5813	52.4351	52.2576			41.1718	81.609		28.2595	15.839	44.4513
29.5113	29.8064	35.0089										56.4123	52.6128	52.6663			49.7163	71.6315		28.0067	16.248	35.001
30.0702	30.2688	35.3288										56.6033	51.808	57.7174			39.7217	66.6478		27.4092	30.0117	36.338
29.7279	29.6884	34.3425										57.7646	49.6515	51.6801			34.6313	68.994		28.9536	31.6057	49.486
29.7175	33.4153	32.6971										60.1981	46.8146	57.618			43.1496	50.8775		17.846	33.926	50.26
28.6359	29.2422	33.8242										56.8824	51.0117	56.7483				66.8536		17.689	31.8876	48.38
29.96	28.4984	32.8363										50.2748	50.5669	53.7077				66.028		17.974	20.117	48.805
30.8541	30.1872	33.352										50.5336	43.1349	52.0879				61.4652		23.239	18.749	44.244
30.2818	28.4442	35.5163										45.6226	42.77	55.085				78.8983		21.906	19.492	48.833
29.3404	31.7476	34.7182										52.0019	44.0565	52.0838				74.0022		20.12	18.203	23.812
30.5839	32.1496	31.7365										61.5341	50.3208	49.0401				71.849		20.683	30.96	27.264
31.167	30.2749	33.2345										56.5846	49.1156	57.588				78.9571		15.806	18.876	42.677
	31.0952	32.4497										50.5323	49.3423	53.4782						16.787	19.303	44.28
	27.8509	34.3605										53.8284	50.4289	56.3643						16.841	21.253	45.37
	28.8379	35.0216										56.3816	48.207	56.8082						15.85	19.101	50.801
	28.6065	34.7573										56.4565	48.6053	59.6344						15.216	22.824	46.628
	28	34.1998										50.9859	45.2614	57.6922						26.459	18.193	47.586
	28.5481	36.1143										51.3387	48.168	56.1316						19.56	20.32	50.1099
	28.9152	33.6861										49.659	47.7861	73.876						19.506	20.32	59.7584
	30.5336	33.7567										55.4047	45.2091	79.955						19.455	19.637	52.0915
	29.7434	35.2688										60.3916	49.3017	74.8502						35.464	38.1181	59.7274
	28.9465	34.231										61.6128	48.7269	71.2893						41.958	43.3635	64.9729
	30.7724	35.0148										60.6952	46.1039	78.1837						37.313	39.3558	46.0834
	27.8701	36.3832										56.493	50.1676	69.5607						37.284	40.267	43.7778
	28.3434	36.6013										65.8384	50.9952	66.1529						37.284	40.3473	53.1234
	28.5994	35.0848											47.4038	84.0128						36.038	40.2907	45.8615
		36.16											48.5241	81.7973						22.416	37.9245	55.9255
		32.4268											48.8758	75.9587						20.074		62.9608
		33.7132											57.0993	82.9318						21.204		54.9938
		34.4817											50.3272	48.0191						21.343		56.1349
		31.8432											54.0398							31.564		58.4446
		31.1102											52.0314							20.449		54.0477
		30.5052											53.691							17.782		46.5713
		31.1132											56.1757							18.206		39.3339
		30.599											51.4725							34.5521		29.5791
		33.8096											58.8292							33.3152		32.3849
		30.7329											56.0445							34.8077		34.294
		30.2386											57.0579							36.4784		37.9189
		31.0429											61.8399							48.6631		35.6053
		31.2247											55.3552							40.7521		39.6621
		32.5917											58.2238							44.4614		46.0687
		32.8888											66.8959							43.421		38.3074
		32.4268											59.7741							44.2355		41.3064
													58.4087									35.1244
													53.226									39.7411
													53.7713									33.2788
													59.7565									32.1606
													52.5138
													55.856
													59.0402
													49.801
													54.7949
													52.4422
													55.6479
													55.4448
													56.0647
													58.4612
													66.7934
