# Supplementary material for: Fibroblastic reticular cells direct the initiation of T cell responses via CD44
Source: Nature. 2026 Jan 21;651(8106):752–62. doi: 10.1038/s41586-025-09988-8 (PMC12999478; doi:10.1038/s41586-025-09988-8)
Supplement: Supplementary file 11 — Source Data Extended Data Fig. 5 [file 41586_2025_9988_MOESM11_ESM.xlsx]

## Sheet: Ext data Figure 5
Ext Data Fig. 5c									Ext Data Fig. 5d									Ext Data Fig. 5e			Ext Data Fig. 5g
Percentages									Percentages									Percentages			Percentages
TRC	MRC	RPRC-like	Ly6C- ARC	Ly6C+ ARC	Pericytes	Glial cells	Mesothelial cells		TRC	MRC	RPRC-like	Ly6C- ARC	Ly6C+ ARC	Pericytes	Glial cells	Mesothelial cells		WP	RP		MCMV	∆vCD44BP
42.8571	0.607143	37.6	5.55571	0.145571	2.38857	0.952857	0.398429		24500	615	20200	3750	192	3740	1690	44.2		49.5	2.15		10	9
									19200	628	28000	2730	145	2510	547	195		31.6	1.84		7	8
									22500	324	20900	4120	132	1200	509	252		58.9	1.16		6	12
									49562.1	384.835	50261.8	2705.51	51.3114	1224.48	734.685	839.64		74.6334	1.53926		6	8
									34024	246.041	28048.7	1265.36	31.6339	780.302	196.833	253.071		45.5577	0.885022		9	8
									43193.3	357.762	31936.8	1657.92	43.6296	907.495	314.133	349.036		63.1925	0.806822		7	11
									29086.2	360.167	17844.6	1075.04	70.942	911.332	567.536	278.311		49.0635	0.555942		7	5
																					13	10
																					9	8
