# Supplementary material for: Fibroblastic reticular cells direct the initiation of T cell responses via CD44
Source: Nature. 2026 Jan 21;651(8106):752–62. doi: 10.1038/s41586-025-09988-8 (PMC12999478; doi:10.1038/s41586-025-09988-8)
Supplement: Supplementary file 12 — Source Data Extended Data Fig. 6 [file 41586_2025_9988_MOESM12_ESM.xlsx]

## Sheet: Ext data Figure 6
Ext Data Fig. 6f			Ext Data Fig. 6i				Ext Data Fig. 6j				Ext Data Fig. 6k (left)				Ext Data Fig. 6k (right)
Cell morphology index			Cell number				Percentages				Relative expression				Relative expression
MCMV	∆vCD44BP		Naïve	MCMV	∆vCD44BP		Naïve	MCMV	∆vCD44BP		Naïve	MCMV	∆vCD44BP		Naïve	MCMV	∆vCD44BP
1.60111	6.969		4.45724e+06	3.19686e+06	2.8379e+06		8.68	4.19	3.53		0.351111	0.343885	0.334482		1.47427	0.186856	0.208772
1.19366	9.441		4.82071e+06	2.59939e+06	4.11282e+06		5.35	3.4	4.57		0.241484	0.384219	0.397768		1.00696	0.204476	0.219151
1.1147	3.06453		4.4372e+06	3.56999e+06	4.21975e+06		6.36	3.21	6.45		0.154963	0.397768	0.188156		0.602904	0.203063	0.171943
2.87493	2.1415		7.03125e+06	6.36879e+06	5.3344e+06		3.48	1.61	2.25		0.167241	0.343885	0.20733		0.566442	0.166086	0.15932
3.70342	4.64681		6.55614e+06	3.42316e+06	6.04003e+06		7.24	2.01	1.5		0.185992	0.239816	0.297302		0.746522	0.135842	0.185565
4.38671	3.24575		5.55212e+06	5.94248e+06	5.41399e+06		3.64	0.73	4.48		0.211981	0.283221	0.255253		0.89798	0.145592	0.15283
3.44936	7.14245		5.03433e+06	4.02891e+06	5.12025e+06		2.43	3.16	4.4		0.173674	0.175556	0.459767		0.849755	0.139661	0.118867
1.70729	4.49313											0.257028	0.266271			0.15283	0.144717
5.05852	7.41347											0.298002	0.347622			0.10765	0.158705
6.72054	9.13518											0.336233				0.153879
2.4359	3.70424											0.293453				0.139754
3.41277	3.29255
3.68836	6.27654
4.5335	2.8613
3.65692	2.94204
3.15926	6.60513
1.53698	1.58405
1.97333	2.04233
3.31791	4.18578
2.02419	5.58874
2.66431	2.92526
3.74056	4.64799
2.1734	4.27817
3.00883	4.95827
3.41218	3.71733
7.40904	9.75136
3.63891	1.91054
3.24998	4.51603
4.47163	1.72156
6.83625	3.38833
5.39662	5.63188
4.21575	3.94532
4.17681	5.42808
1.35211	1.89196
2.23025	2.92876
4.09568	3.63641
2.16828	5.87403
2.60875	4.34223
2.68338	3.05233
1.45904	2.0536
1.27807	8.12752
2.29707	3.3634
1.98836	3.16497
4.58136	3.68924
8.28515	3.40333
4.41565	4.64454
8.08442	4.68278
7.26363	9.5041
4.95775	3.74745
3.63346	2.84502
5.08403	2.43507
	2.98827
	5.74693
	2.77292
	8.99238
	8.58645
	4.32277
	5.54076
	4.24583
	8.45322
	5.20094
	6.63994
	6.23122
	3.67422
	7.72908
	3.30139
	4.21628
	8.137
	7.09636
	7.19688
	2.99306
	2.48797
	4.16295
	3.70542
	1.62345
	2.89433
