# Supplementary material for: Fibroblastic reticular cells direct the initiation of T cell responses via CD44
Source: Nature. 2026 Jan 21;651(8106):752–62. doi: 10.1038/s41586-025-09988-8 (PMC12999478; doi:10.1038/s41586-025-09988-8)
Supplement: Supplementary file 13 — Source Data Extended Data Fig. 7 [file 41586_2025_9988_MOESM13_ESM.xlsx]

## Sheet: Ext data Figure 7
Ext Data Fig. 7a
Cell number
	Naïve						MCMV										∆vCD44BP
TC1 → WT	7240000	10100000	4240000	6000000	7.36609e+06	6.91584e+06	4290000	6680000	11200000	12900000	12300000	13600000	1.15734e+07	1.21312e+07	1.08289e+07	4.10028e+06	6490000	11500000	19400000	21500000	26200000	22700000	16700000	24900000	1.68556e+07	1.83473e+07	1.24644e+07	1.22203e+07
TC1 → Cd44-/-	7190000	9550000	4350000	2.61624e+06	6157872		4010000	7440000	962000	7990000	8250000	9530000	1.34357e+07	4.50269e+06	1.20853e+07	1.21964e+07	7730000	6170000	5860000	11100000	13900000	14500000	1.41456e+07	4.7944e+06	8.73092e+06	5.08788e+06
Ext Data Fig. 7c			Ext Data Fig. 7d				Ext Data Fig. 7e
PFU/spleen			Cell number				Cell number
MCMV	∆vCD44BP		Naïve	MCMV	∆vCD44BP		Naïve	MCMV	∆vCD44BP
217.201	40		1.14972e+07	1.46465e+07	6.99791e+07		264435	1.09117e+06	9.30721e+06
352.258	40		1.22088e+07	1.52104e+07	5.16275e+07		18313.2	1.47085e+06	2.66914e+06
40	256.74		21100000	2.05641e+07	7.15117e+07		18600	1.49501e+06	7.29419e+06
998.578	40		22200000	1.16751e+07	3.39043e+07		18900	1.06477e+06	3.55995e+06
438.449	227.594			1.49809e+07	4.32267e+07			1.39772e+06	4.24486e+06
40	106.784			4430000	25800000			257000	2510000
561.034	89.7738			6350000	15900000			352000	1330000
4050.88	156.603			4560000	19200000			265000	1510000
113.943	76.6009			4260000	16500000			226000	1480000
267.692	77.3261			3970000	22100000			176000	792000
