# Supplementary material for: Fibroblastic reticular cells direct the initiation of T cell responses via CD44
Source: Nature. 2026 Jan 21;651(8106):752–62. doi: 10.1038/s41586-025-09988-8 (PMC12999478; doi:10.1038/s41586-025-09988-8)
Supplement: Supplementary file 14 — Source Data Extended Data Fig. 8 [file 41586_2025_9988_MOESM14_ESM.xlsx]

## Sheet: Ext data Figure 8
Ext Data Fig. 8b
Percentages
		CD45.1 Recipient								CD45.2 Donor
gScr → WT	Naïve	2.56	1.06	0.036	0.11					91.6	95.5	98.6	96.2
	MCMV	0.71	0.31	1.34	0.44	0.75	0.16	0.087	0.26	96.6	98.9	97.8	98.5	97.2	96.6	94.9	96.7
	∆vCD44BP	0.55	7.29	11.3	0.41	0.78	0.25	1.97		97.7	87.9	86.4	96.6	96.5	97.6	95.2
gCd44 → WT	Naïve	0	0.22	0.16	0.055					94.9	97.2	96.2	97.1
	MCMV	2.99	0.53	3.65	0.79	0.35	1.15	0.68	0.45	95.2	99.4	95.9	98.9	98.9	96.9	95.6	97.3
	∆vCD44BP	0.98	0.66	2.32	0.37	1.54	2.54	0.96	0.86	97.9	98.8	97.4	99.1	96.8	95.7	97.6	97.8
gScr → Cd44-/-	Naïve	0	0	0						99.7	99.9	99.9
	MCMV	0	0	0	0	0	0	0	0	100	99.8	99.7	100	100	99.9	100	99.8
	∆vCD44BP	0	0	0	0	0	0	0	0	99.8	100	99.9	99.9	100	100	100	99.9
Ext Data Fig. 8f
Cell number
gScr → WT			gCd44 → WT			gScr → Cd44-/-
Naïve	MCMV	∆vCD44BP	Naïve	MCMV	∆vCD44BP	Naïve	MCMV	∆vCD44BP
3.75113e+06	4.46435e+06	2.13086e+07	2.53777e+06	3.35351e+06	1.54277e+07	7.58245e+06	3.33106e+06	8.13516e+06
5.02834e+06	3.21566e+06	1.18883e+07	6.03178e+06	4.98629e+06	8.99582e+06	6.00247e+06	5.87411e+06	8.8635e+06
5.02002e+06	2.7922e+06	1.87251e+07	3.87335e+06	1.8175e+06	6.88002e+06	6.01909e+06	7.71689e+06	5.60347e+06
5.57561e+06	6.67989e+06	2.101e+07	6.05248e+06	2.87518e+06	8.92117e+06		6.21334e+06	7.49492e+06
	4.06597e+06	1.07636e+07		5.62364e+06	1.13682e+07		3.33002e+06	4.25689e+06
	8.48266e+06	1.37251e+07		6.61686e+06	1.02338e+07		1.12734e+07	4.28111e+06
	5.28725e+06	1.38761e+07		2.92187e+06	6.57635e+06		7.20572e+06	5.58714e+06
	4.18916e+06			6.41744e+06	1.69437e+07		3.93849e+06	7.30029e+06
