# Supplementary material for: Fibroblastic reticular cells direct the initiation of T cell responses via CD44
Source: Nature. 2026 Jan 21;651(8106):752–62. doi: 10.1038/s41586-025-09988-8 (PMC12999478; doi:10.1038/s41586-025-09988-8)
Supplement: Supplementary file 15 — Source Data Extended Data Fig. 9 [file 41586_2025_9988_MOESM15_ESM.xlsx]

## Sheet: Ext data Figure 9
Ext Data Fig. 9a (left)		Weight (mg)			Ext Data Fig. 9a (right)
Weight (mg)					Cell number
Untreated	PBS	hTRAIL-Fc	vCD44BP-Fc		Untreated	PBS	hTRAIL-Fc	vCD44BP-Fc
4.1	4.2	3.3	0.5		9550000	7300000	7400000	3500000
3.1	4.9	2.5	0.7		4800000	8750000	2500000	6900000
4.5	5.2	1.5	2.8		7750000	7900000	3850000	6000000
1.6	3.7	2.7	4.1		4400000	7450000	11800000	5650000
6.7		4.2	3.6		6400000		6450000	7850000
4.3		2.9	0.2		7000000		9400000	7500000
6.8		3.5	3.6		6400000		7450000	5650000
3.4		9.8	5.5		5600000		6250000	9500000
2.3		2	4.5		7650000		9250000	9000000
3.2		5	8.9		8500000		8350000	5850000
4.3		4.1	4.2				6700000	6950000
4.4		4	3.6				10500000	9300000
		4.2	4.1
		5.7	5
Ext Data Fig. 9c (left)					Ext Data Fig. 9c (right)					Ext Data Fig. 9d					Ext Data Fig. 9e
Weight (mg)					Cell number					Cell number					Cell number
Untreated	PBS	hTRAIL-Fc	vCD44BP-Fc		Untreated	PBS	hTRAIL-Fc	vCD44BP-Fc		Untreated	PBS	hTRAIL-Fc	vCD44BP-Fc		Untreated	PBS	hTRAIL-Fc	vCD44BP-Fc
10.1	19.6	23.3	15.9		18500000	43800000	49200000	18000000		3648348	7251090	5.82636e+06	2947680		6202.19	19577.9	47193.5	10022.1
7.5	18.8	23.2	12.6		17500000	39400000	48100000	38500000		3599750	4.34235e+06	7.14314e+06	4822356		3095.78	20409.1	25001	22182.8
9.8	20.1	18.9	11.4		20100000	44700000	38900000	26500000		3822819	6.47663e+06	5.6072e+06	4393488		8410.2	22020.5	24671.7	10983.7
8	15.7	13.6	17.1		14000000	40200000	31000000	31000000		2560152	4.95549e+06	4418864	4266840		3840.23	24777.5	7512.07	16214
7.6	18.6	19.8	14.8		18300000	48800000	39900000	18900000		3.77416e+06	7.24787e+06	5825799	2.92203e+06		1358.7	12321.4	13399.3	4383.05
10.1	10.2	18.4	12.5		23500000	20700000	38400000	34800000		4254816	3.08724e+06	6.24061e+06	4.25827e+06		1872.12	16671.1	14977.5	15755.6
9.1	14.4	14.5	9.7		20700000	33700000	33100000	17800000		3.50892e+06	5.14821e+06	4791887	2.80364e+06		2210.62	17503.9	21084.3	8691.29
8.7	13.3	19	10.2		18400000	29600000	48200000	19800000		3234168	4.70924e+06	6.74038e+06	3.67227e+06		2166.89	15540.5	16851	6610.08
6.4	16.2	9.3	13		10600000	42000000	22900000	13700000		2.31173e+06	5749800	3135010	3013452		1687.56	21849.2	7837.52	4520.18
8.2	16.8	19.9	6.4		16500000	43800000	30700000	12100000		3059100	5836569	4.17634e+06	2.03048e+06		2324.92	21011.6	12529	3045.72
8.4	14.7	13.2	9.3		12700000	29800000	17700000	19000000		2.32057e+06	4.37336e+06	2850939	2712858		1717.22	10058.7	7412.44	8138.57
8.9	7.5	13.5	8.7		16500000	24200000	45700000	9200000		3021942	4535080	7373695	1748736		2659.31	11337.7	10323.2	4546.71
4.5	16.6	12.1	5.8		12300000	29400000	31200000	13300000		2.44957e+06	4.35673e+06	5539872	2.53509e+06		1249.28	9149.13	18281.6	3295.61
4.9	15	15.2	6.2		16400000	43200000	40600000	10400000		3.45891e+06	6994944	6501075	1.91094e+06		1003.08	20984.8	22753.8	3630.78
5.9	13.3	15.6	7		15300000	29200000	44400000	16500000		2.9227e+06	4.99133e+06	6221328	2.64784e+06		1315.21	8485.26	17419.7	3706.97
5	14.4		9.3		17500000	32000000		23600000		3556560	4988928		3.32555e+06		1564.89	13969		4988.32
